# Supplementary material for: Dynamic force measurements on swimming Chlamydomonas cells using micropipette force sensors
Source: J R Soc Interface. 2020 Jan 15;17(162):20190580. doi: 10.1098/rsif.2019.0580 (PMC7014799; doi:10.1098/rsif.2019.0580)
Supplement: Supplementary Code [file rsif20190580supp3.nb]

(* Content-type: application/vnd.wolfram.mathematica *)

(*** Wolfram Notebook File ***)
(* http://www.wolfram.com/nb *)

(* CreatedBy='Mathematica 10.0' *)

(*CacheID: 234*)
(* Internal cache information:
NotebookFileLineBreakTest
NotebookFileLineBreakTest
NotebookDataPosition[       158,          7]
NotebookDataLength[    131072,       3068]
NotebookOptionsPosition[    127856,       2967]
NotebookOutlinePosition[    128204,       2982]
CellTagsIndexPosition[    128161,       2979]
WindowFrame->Normal*)

(* Beginning of Notebook Content *)
Notebook[{
Cell[BoxData[
 RowBox[{"(*", " ", 
  RowBox[{
   RowBox[{"For", " ", "dimensional", " ", "quantities"}], ",", " ", 
   RowBox[{
   "the", " ", "required", " ", "unit", " ", "is", " ", "given", " ", "in", 
    " ", "square", " ", "barcktes", " ", "as", " ", "a", " ", "comment", " ", 
    "after", " ", "the", " ", "respective", " ", 
    RowBox[{"quantity", "."}]}]}], " ", "*)"}]], "Input",
 CellChangeTimes->{{3.773745065485526*^9, 3.7737451301585903`*^9}, 
   3.7741942658133483`*^9}],

Cell[CellGroupData[{

Cell["Material parameters", "Subsubsection",
 CellChangeTimes->{{3.757682016733297*^9, 3.7576820249545493`*^9}}],

Cell[BoxData[
 RowBox[{
  RowBox[{"(*", " ", 
   RowBox[{"density", " ", "of", " ", "glass"}], " ", "*)"}], 
  "\[IndentingNewLine]", 
  RowBox[{
   RowBox[{
    RowBox[{"\[Rho]Glass", "=", 
     RowBox[{"2.23", " ", 
      SuperscriptBox["10", "3"]}]}], ";"}], 
   RowBox[{"(*", " ", 
    RowBox[{"[", 
     RowBox[{"kg", "/", 
      SuperscriptBox["m", "3"]}], "]"}], " ", "*)"}], "\[IndentingNewLine]", 
   RowBox[{"(*", " ", 
    RowBox[{
     RowBox[{"Young", "'"}], "s", " ", "modulus", " ", "of", " ", "glass"}], 
    " ", "*)"}], "\[IndentingNewLine]", 
   RowBox[{
    RowBox[{"EGlass", " ", "=", " ", 
     RowBox[{"64", " ", 
      SuperscriptBox["10", "9"]}]}], " ", ";", 
    RowBox[{"(*", " ", 
     RowBox[{"[", "Pa", "]"}], " ", "*)"}], "\[IndentingNewLine]", 
    RowBox[{"(*", " ", 
     RowBox[{"density", " ", "of", " ", "the", " ", "liquid", " ", "medium"}],
      " ", "*)"}], "\[IndentingNewLine]", 
    RowBox[{"\[Rho]Water", "=", "1000"}], " ", ";", 
    RowBox[{"(*", " ", 
     RowBox[{"[", 
      RowBox[{"kg", "/", 
       SuperscriptBox["m", "3"]}], "]"}], " ", "*)"}], "\[IndentingNewLine]", 
    RowBox[{"(*", " ", 
     RowBox[{
     "viscosity", " ", "of", " ", "the", " ", "liquid", " ", "medium"}], " ", 
     "*)"}], "\[IndentingNewLine]", 
    RowBox[{"\[Eta]Water", "=", 
     RowBox[{"1", " ", 
      SuperscriptBox["10", 
       RowBox[{"-", "3"}]]}]}], ";", 
    RowBox[{"(*", " ", 
     RowBox[{"[", 
      RowBox[{"Pa", " ", "s"}], "]"}], " ", "*)"}], 
    "\[IndentingNewLine]"}]}]}]], "Input",
 CellChangeTimes->{{3.7576819348473716`*^9, 3.7576820135664763`*^9}, 
   3.757682061505584*^9, {3.757682091832178*^9, 3.757682171534089*^9}, {
   3.757682662396236*^9, 3.757682723642229*^9}, {3.7576828986139507`*^9, 
   3.7576829199548874`*^9}, {3.7576923134974537`*^9, 
   3.7576923141838584`*^9}, {3.7741935071848507`*^9, 3.774193532822816*^9}, 
   3.7741942580394983`*^9}]
}, Open  ]],

Cell[CellGroupData[{

Cell["Pipette geometry", "Subsubsection",
 CellChangeTimes->{{3.757682016733297*^9, 3.7576820332850027`*^9}}],

Cell[BoxData[
 RowBox[{"(*", " ", 
  RowBox[{
   RowBox[{
    RowBox[{
    "The", " ", "clamped", " ", "end", " ", "of", " ", "the", " ", 
     "cantilever", " ", "is", " ", "located", " ", "at", " ", "x"}], " ", "=",
     " ", "0"}], ",", " ", 
   RowBox[{
    RowBox[{"the", " ", "nozzle", " ", "at", " ", "x"}], " ", "=", " ", 
    "lPipette"}]}], " ", "*)"}]], "Input",
 CellChangeTimes->{{3.7576838061255684`*^9, 3.7576838363429623`*^9}, {
  3.7737450063597465`*^9, 3.773745027566533*^9}}],

Cell[BoxData[
 RowBox[{
  RowBox[{"(*", " ", 
   RowBox[{
   "Evaluate", " ", "either", " ", "of", " ", "the", " ", "following", " ", 
    "cells", " ", "to", " ", "perform", " ", "the", " ", "calculation", " ", 
    "below", " ", "for", " ", "the", " ", "respective", " ", 
    RowBox[{"pipette", "."}]}], " ", "*)"}], "\[IndentingNewLine]", 
  RowBox[{"(*", " ", 
   RowBox[{
    RowBox[{"The", " ", "drO"}], ",", " ", "drI", ",", " ", "dlP", ",", " ", 
    RowBox[{
    "and", " ", "dlN", " ", "Symbols", " ", "are", " ", "placeholders", " ", 
     "to", " ", "perform", " ", "finite", " ", 
     RowBox[{"differencing", ".", " ", "To"}], " ", "evaluate", " ", "the", 
     " ", "response", " ", "from", " ", "the", " ", "measured", " ", 
     "geometry"}], ",", " ", 
    RowBox[{
    "they", " ", "will", " ", "simply", " ", "be", " ", "set", " ", "to", " ",
      "0."}]}], " ", "*)"}]}]], "Input",
 CellChangeTimes->{{3.77399299819499*^9, 3.7739930056467752`*^9}, {
  3.7741862089164295`*^9, 3.7741862544592943`*^9}, {3.7741867081053686`*^9, 
  3.7741867553775516`*^9}, {3.774187176117609*^9, 3.7741872447303734`*^9}}],

Cell[BoxData[
 RowBox[{
  RowBox[{"(*", " ", 
   RowBox[{"Pipette", " ", "02264"}], " ", "*)"}], "\[IndentingNewLine]", 
  RowBox[{
   RowBox[{
    RowBox[{
     RowBox[{"rOuter", "[", "x_", " ", 
      RowBox[{"(*", " ", 
       RowBox[{"[", "m", "]"}], " ", "*)"}], "]"}], "=", 
     RowBox[{
      RowBox[{
       SuperscriptBox["10", 
        RowBox[{"-", "3"}]], 
       RowBox[{"(", 
        RowBox[{"0.015097", "\[VeryThinSpace]", "-", 
         RowBox[{"1.2763", " ", "x"}], "+", 
         RowBox[{"46.520", " ", 
          SuperscriptBox["x", "2"]}]}], ")"}]}], "+", "drO"}]}], ";"}], " ", 
   RowBox[{"(*", " ", 
    RowBox[{"[", "m", "]"}], " ", "*)"}], "\[IndentingNewLine]", 
   RowBox[{
    RowBox[{
     RowBox[{"rInner", "[", "x_", " ", 
      RowBox[{"(*", " ", 
       RowBox[{"[", "m", "]"}], " ", "*)"}], "]"}], "=", 
     RowBox[{
      RowBox[{
       SuperscriptBox["10", 
        RowBox[{"-", "3"}]], 
       RowBox[{"(", 
        RowBox[{"0.010111", "-", 
         RowBox[{"1.0445", " ", "x"}], "+", 
         RowBox[{"38.949", " ", 
          SuperscriptBox["x", "2"]}]}], ")"}]}], "+", "drI"}]}], ";"}], 
   RowBox[{"(*", " ", 
    RowBox[{"[", "m", "]"}], " ", "*)"}], "\[IndentingNewLine]", 
   RowBox[{
    RowBox[{"lPipette", " ", "=", " ", 
     RowBox[{
      RowBox[{"11.235", " ", 
       SuperscriptBox["10", 
        RowBox[{"-", "3"}]]}], "+", "dlP"}]}], ";"}], " ", 
   RowBox[{"(*", " ", 
    RowBox[{"[", "m", "]"}], " ", "*)"}], "\[IndentingNewLine]", 
   RowBox[{
    RowBox[{"lNozzle", "=", 
     RowBox[{
      RowBox[{"0.3980", " ", 
       SuperscriptBox["10", 
        RowBox[{"-", "3"}]]}], "+", "dlN"}]}], ";"}], 
   RowBox[{"(*", " ", 
    RowBox[{"[", "m", "]"}], " ", "*)"}], "\[IndentingNewLine]", 
   RowBox[{
    RowBox[{"kExp", "=", "806"}], ";"}], " ", 
   RowBox[{"(*", " ", 
    RowBox[{"[", 
     RowBox[{"m", "/", "N"}], "]"}], " ", "*)"}], 
   "\[IndentingNewLine]"}]}]], "Input",
 CellChangeTimes->{{3.7332136324149027`*^9, 3.733213738511625*^9}, {
   3.733213905417158*^9, 3.733213915291895*^9}, {3.733656193264209*^9, 
   3.7336562531771994`*^9}, {3.757661092979221*^9, 3.7576610972765484`*^9}, {
   3.757661140412959*^9, 3.7576611646257625`*^9}, {3.7576811091894784`*^9, 
   3.757681118502738*^9}, {3.757681204319888*^9, 3.7576812045382895`*^9}, 
   3.757681594075787*^9, 3.7576817722777295`*^9, {3.757681922414092*^9, 
   3.7576819236309*^9}, {3.7576821792571387`*^9, 3.757682311530387*^9}, {
   3.7576829273337345`*^9, 3.757682938066603*^9}, 3.757683401472574*^9, 
   3.7576834516580963`*^9, {3.7576834999872055`*^9, 3.7576836416995144`*^9}, {
   3.774186065194582*^9, 3.7741861127551856`*^9}, {3.77418614658033*^9, 
   3.7741861548270235`*^9}, {3.7741867304159746`*^9, 3.774186732497801*^9}, {
   3.7741868906086884`*^9, 3.774186907247265*^9}, {3.774190005237852*^9, 
   3.774190005596513*^9}}],

Cell[BoxData[
 RowBox[{
  RowBox[{"(*", " ", 
   RowBox[{"Pipette", " ", "09046"}], " ", "*)"}], "\[IndentingNewLine]", 
  RowBox[{
   RowBox[{
    RowBox[{
     RowBox[{"rOuter", "[", "x_", " ", 
      RowBox[{"(*", " ", 
       RowBox[{"[", "m", "]"}], " ", "*)"}], "]"}], "=", 
     RowBox[{
      RowBox[{
       SuperscriptBox["10", 
        RowBox[{"-", "3"}]], 
       RowBox[{"(", 
        RowBox[{"0.0098929", "-", 
         RowBox[{"1.1657", "x"}], "+", 
         RowBox[{"58.617", " ", 
          SuperscriptBox["x", "2"]}]}], " ", ")"}]}], "+", "drO"}]}], ";"}], 
   RowBox[{"(*", " ", 
    RowBox[{"[", "m", "]"}], " ", "*)"}], "\[IndentingNewLine]", 
   RowBox[{
    RowBox[{
     RowBox[{"rInner", "[", "x_", " ", 
      RowBox[{"(*", " ", 
       RowBox[{"[", "m", "]"}], " ", "*)"}], "]"}], "=", 
     RowBox[{
      RowBox[{
       SuperscriptBox["10", 
        RowBox[{"-", "3"}]], 
       RowBox[{"(", 
        RowBox[{"0.0060722", "-", 
         RowBox[{"0.83487", " ", "x"}], "+", 
         RowBox[{"41.532", " ", 
          SuperscriptBox["x", "2"]}]}], ")"}]}], "+", "drI"}]}], ";"}], " ", 
   RowBox[{"(*", " ", 
    RowBox[{"[", "m", "]"}], " ", "*)"}], "\[IndentingNewLine]", 
   RowBox[{
    RowBox[{"lPipette", "=", 
     RowBox[{
      RowBox[{"8.17752", " ", 
       SuperscriptBox["10", 
        RowBox[{"-", "3"}]]}], "+", "dlN"}]}], ";"}], " ", 
   RowBox[{"(*", " ", 
    RowBox[{"[", "m", "]"}], " ", "*)"}], "\[IndentingNewLine]", 
   RowBox[{
    RowBox[{"lNozzle", "=", 
     RowBox[{
      RowBox[{"0.4070", " ", 
       SuperscriptBox["10", 
        RowBox[{"-", "3"}]]}], "+", "dlP"}]}], ";"}], " ", 
   RowBox[{"(*", " ", 
    RowBox[{"[", "m", "]"}], " ", "*)"}], "\[IndentingNewLine]", 
   RowBox[{
    RowBox[{"kExp", "=", "1961"}], ";"}], " ", 
   RowBox[{"(*", " ", 
    RowBox[{"[", 
     RowBox[{"m", "/", "N"}], "]"}], " ", "*)"}], 
   "\[IndentingNewLine]"}]}]], "Input",
 CellChangeTimes->{{3.7332136324149027`*^9, 3.733213738511625*^9}, {
   3.733213905417158*^9, 3.733213915291895*^9}, {3.7336327886407833`*^9, 
   3.7336328634512634`*^9}, {3.7338270043209667`*^9, 
   3.7338270324773426`*^9}, {3.7576811242747755`*^9, 3.7576811977990465`*^9}, 
   3.757681410851612*^9, {3.7576815909401665`*^9, 3.757681602983444*^9}, {
   3.7576823222944555`*^9, 3.757682381668436*^9}, {3.757682942512632*^9, 
   3.757682955632316*^9}, {3.757683468677805*^9, 3.7576834852607117`*^9}, {
   3.7576836745377245`*^9, 3.7576837897454634`*^9}, {3.7741869123682146`*^9, 
   3.774186926977538*^9}, {3.774190013850645*^9, 3.7741900146478677`*^9}}],

Cell[CellGroupData[{

Cell[BoxData[
 RowBox[{
  RowBox[{"(*", " ", 
   RowBox[{
   "Plot", " ", "the", " ", "cross", " ", "section", " ", "of", " ", "the", 
    " ", "cantilever"}], " ", "*)"}], "\[IndentingNewLine]", 
  RowBox[{"Block", "[", 
   RowBox[{
    RowBox[{"{", 
     RowBox[{
      RowBox[{"drO", "=", "0"}], ",", 
      RowBox[{"drI", "=", "0"}], ",", 
      RowBox[{"dlP", "=", "0"}], ",", 
      RowBox[{"dlN", "=", "0"}]}], "}"}], ",", " ", 
    RowBox[{"(*", " ", 
     RowBox[{"set", " ", "the", " ", "variations", " ", "to", " ", "0"}], " ",
      "*)"}], "\[IndentingNewLine]", 
    RowBox[{"Plot", "[", 
     RowBox[{
      RowBox[{"{", 
       RowBox[{
        RowBox[{
         SuperscriptBox["10", "6"], 
         RowBox[{"rInner", "[", 
          RowBox[{"x", "/", 
           SuperscriptBox["10", "3"]}], "]"}]}], ",", 
        RowBox[{
         SuperscriptBox["10", "6"], 
         RowBox[{"rOuter", "[", 
          RowBox[{"x", "/", 
           SuperscriptBox["10", "3"]}], "]"}]}]}], "}"}], ",", 
      RowBox[{"{", 
       RowBox[{"x", ",", "0", ",", 
        RowBox[{
         SuperscriptBox["10", "3"], "lPipette"}]}], "}"}], ",", 
      RowBox[{"PlotRange", "\[Rule]", "All"}], ",", 
      RowBox[{"Filling", "\[Rule]", "0"}], ",", 
      RowBox[{"Frame", "\[Rule]", "True"}], ",", 
      RowBox[{"Axes", "\[Rule]", "None"}], ",", 
      RowBox[{"FrameLabel", "\[Rule]", 
       RowBox[{"{", 
        RowBox[{
        "\"\<x [mm]\>\"", ",", "\"\<r [\[Micro]\[VeryThinSpace]m]\>\""}], 
        "}"}]}]}], "]"}]}], "\[IndentingNewLine]", "]"}]}]], "Input",
 CellChangeTimes->{{3.7576831181249576`*^9, 3.7576831745817194`*^9}, {
  3.7576832150025787`*^9, 3.7576833380561676`*^9}, {3.757684201373702*^9, 
  3.757684240607954*^9}, {3.757684346565833*^9, 3.7576843914337215`*^9}, {
  3.774186941042135*^9, 3.774187001202323*^9}, {3.774188216093772*^9, 
  3.7741882167762203`*^9}, {3.774188258667384*^9, 3.7741882594829955`*^9}}],

Cell[BoxData[
 GraphicsBox[GraphicsComplexBox[CompressedData["
1:eJyF1Hs01PsWAHDpGPWbNGO8f8aMGTM/BjOV02umx2+TsyiHEKVwjFdUNFRL
TzLKM5yQbjmdGI+T8rzipEgodFChSGpOpEmkl3Il6d7OWud8/717rb32H3uv
tf/Ye304ATL3YHU1NbXz3/KvapBZc8CmNX1t+vGxyQcredDCpr+3k3SSTN/Q
CeVNM4huybtgvVNJqhgTa20dzEAmGFvW80hFxs6Z2Tn5gAtO4w/rygfGSZ/E
mOje7Vz4EKzzY6N4gvyenU9Pfs+ByyfkfvYtk+TWhWnXDBI40EOasm6emyZz
it7FKnU4oDlRLHIPmCWXq4bEk0WmYCBcbROzVw368Ds7ZLamsM2iPr/LWx2+
FA6T4jI2nI55WlRp9h1IqFG/KUdZoLw/1X3mmQZMP7yDLRaxYFNE8aaYNk1Y
GaQtGthuAs0hX0Len5gPD6WGQcOVTPD/7WW3fxQV9sgb1anvjIH6/I+ggS1a
oEo1lFuvMIbyIy4pg4Y0OB137Eh9Og625TXqE0fpoJ3vrxHwxAgudGQnSwK1
IXswRDYjNoKiBXZ18q0MYOS6/ycy3RAEd0LnODvpgNDRxiJ+zAAEq4boT611
Yf3YL5k5ngbQ1MnvkHH0IHJewNb4Wn3opda7tGnoQ15qh2hKoA+y9s4X+Sp9
2N/r403L1wNF6UVBdL8BaJ6/qv6WoQcbV/cvY9UZQu6zxaE7M3Qh+23P+PVK
I3BfNrp+33xdkHIda4cUOCz0XZkQkaQDxeo05844YwCDN3IDXR1IouSn1kQx
4V/CshT7HAY8v5KQHbzNBNzCS2MV1gxofamqOitmwZuKSeuZW9pArtE+3GnF
BqdCzc2dXtqQw3agDFNMIUW3ruXZFB2kVbt4fnJT4M1W8ldk0UFlLL7Q8MEU
2hYTYZ5iOli3rFs6GMiBE+UbPpm304CMrdaXKzkw7/gZLQqTBnTGXV+NjVxo
9Og8kidfCGU1zp/ntXMhjVWXZTmsBVpnMcVdOzNQUooS01y1wGpTROn+y2Yg
daVQ2u8tAD32aq08IQ+O38jlv/hxATQ0VfaU5PLgrXy8QTVABUFhQP5BGh/0
HUp1evZQQXrmUFtrEh/SwmlNcowKnoGr3Kam+RDaMnR77b8xwDPvD7sdIMDG
x+jjvc0YuDrsVdpL6slL8RkBxl/NoPZQYg5PTIAkSGNfVxwGIafFvztKSsmN
WP+FUGMeUGRDk2lGBFQk9w5fPYvBjgQhWedFgJ5n5MG4MAxOLW0NcZWcI6/f
bnuNW/JAtCO9oHk+AY286pHQIgxOxg6Mv3Uk4M9HOvNO78fALjU2IyGUgIFe
k9vZ/hi8jXja7idJJT+1Zk5HLeGB3Yugz0/mEBCoq/jiUoJB4WzlOsyWAK+G
gABRNAab5295mScloKna5AfNEAxEtEuSsAgCPGoj1UU+GBSNamfESI6Q/Vpl
V/nLeNDJ6+KPzfLhyse+kh/Kv82vZsoM1hDAPLt+6dejGAw6NOuU+xBwbYFv
8c0dGNQ6620/GEbAKxff8sGfvu3vWkvz20eAPsP7VvRWDOiPo0zqJWHkykAH
x9nlPKDfiq97N8MHyg3FeFMFBnsfd3/HWkVA3mAYJUSOAW9k/8XqbQQ8zrS+
yd2Fwex4+8zRnQR4fox7LZFiMCr7WBi8hwCrtpLs3m0Y+C1JPugVRYDR2aPp
hBcG/3i2pFJv4uISEfIsLC5K/Uq+EHmmYWI04o0JkWdPzpE30mOskWePUlKz
70xZIc9e2Ln9d2moFfIsTXG1/NfnlsizzDlWY0VelsizObu52SPdAuSZTcWe
vTmbBcizWNfLytj7Fsiz/kGXhT97WyDPhFX7Hqx7aY48c6/aHV0fbo482074
FHbNEsizmPDnbuxEAnkWGPJBZatHIM9etZo5RZTxkWff84/fDSP5yLO5O2Vj
Vo95yLNYp2NuiyN5yLOwu1WTXVQe8sxycNdQQYUZ8kzLvtzL1cUMeZbFM0pR
TXKRZ4vilMpjCi7yLGhLkkeqIxd5trZ4zdd3UxzkWfxhzYLlBRzkWf9+q3tV
7hzkmcK7225mPgd55mafk1x73RR5Nhr6quHTAVPk2W6/gj+erDBFnp3MYZSd
GGEjzxbtLZQ6hbORZ58FW9nqb1jIsyCpE1PnCAt5tjKcJp2ls5BnWa4FP6nl
myDPHhZ10OxJE+RZYvWbU+mPmMizvuDX7lqHmcizVx7qslJzJvLszwrOyUM9
xsiz1DO/MvsSjZFnjTflX8h1xsgz4esDjdOzOPLsooneIotmHHmm5u9UNHQc
R54de6Xh9WJUiDybG8xY05GPI89CmqPP1WiJkGfNGzo3OFXhyLPwsBGN4iwc
eRbxO59fwhYhzzL7WFzRNRx5xqCWUES/4MgzneQ2iTgVR57lVOkGXrQQIc+q
41S2Fg048kwBlnXT53Hkmefcgquvf8aRZ4pZj+SUJBx5Jn6/RyoQipBnHjZd
MeaNOPJsamlk81AejjzTxA2J9gwceXaU72/hn4Ijz6K0C3xrEnDk2aXGutM7
FomQZ0nSxGLzJhx5lhC/2a3v29/+49mtw6dGajNx5Fk3TTDX+QSOPNNrpLfk
JuLIs9b31E0d8TjyTO3vQPf8O/5f/38OciO+
   "], {{{}, 
     {RGBColor[0.368417, 0.506779, 0.709798], Opacity[0.2], EdgeForm[None], 
      GraphicsGroupBox[
       PolygonBox[{{1, 157, 158, 50, 77, 70, 76, 64, 69, 75, 59, 63, 68, 74, 
        55, 58, 62, 67, 73, 52, 54, 57, 61, 66, 72, 49, 48, 47, 46, 45, 44, 
        43, 42, 41, 40, 39, 38, 37, 36, 35, 34, 33, 32, 31, 30, 29, 28, 27, 
        26, 25, 24, 23, 22, 21, 20, 19, 18, 17, 16, 15, 14, 13, 12, 11, 10, 9,
         8, 7, 6, 5, 4, 3, 2, 51, 53, 56, 60, 65, 71}}]]}, {}, 
     {RGBColor[0.880722, 0.611041, 0.142051], Opacity[0.2], EdgeForm[None], 
      GraphicsGroupBox[
       PolygonBox[{{78, 155, 156, 127, 154, 147, 153, 141, 146, 152, 136, 140,
         145, 151, 132, 135, 139, 144, 150, 129, 131, 134, 138, 143, 149, 126,
         125, 124, 123, 122, 121, 120, 119, 118, 117, 116, 115, 114, 113, 112,
         111, 110, 109, 108, 107, 106, 105, 104, 103, 102, 101, 100, 99, 98, 
        97, 96, 95, 94, 93, 92, 91, 90, 89, 88, 87, 86, 85, 84, 83, 82, 81, 
        80, 79, 128, 130, 133, 137, 142, 
        148}}]]}, {}, {}, {}, {}, {}, {}}, {{}, {}, 
     {RGBColor[0.368417, 0.506779, 0.709798], AbsoluteThickness[1.6], Opacity[
      1.], LineBox[{1, 71, 65, 60, 56, 53, 51, 2, 3, 4, 5, 6, 7, 8, 9, 10, 11,
        12, 13, 14, 15, 16, 17, 18, 19, 20, 21, 22, 23, 24, 25, 26, 27, 28, 
       29, 30, 31, 32, 33, 34, 35, 36, 37, 38, 39, 40, 41, 42, 43, 44, 45, 46,
        47, 48, 49, 72, 66, 61, 57, 54, 52, 73, 67, 62, 58, 55, 74, 68, 63, 
       59, 75, 69, 64, 76, 70, 77, 50}]}, 
     {RGBColor[0.880722, 0.611041, 0.142051], AbsoluteThickness[1.6], Opacity[
      1.], LineBox[{78, 148, 142, 137, 133, 130, 128, 79, 80, 81, 82, 83, 84, 
       85, 86, 87, 88, 89, 90, 91, 92, 93, 94, 95, 96, 97, 98, 99, 100, 101, 
       102, 103, 104, 105, 106, 107, 108, 109, 110, 111, 112, 113, 114, 115, 
       116, 117, 118, 119, 120, 121, 122, 123, 124, 125, 126, 149, 143, 138, 
       134, 131, 129, 150, 144, 139, 135, 132, 151, 145, 140, 136, 152, 146, 
       141, 153, 147, 154, 127}]}}}],
  AspectRatio->NCache[GoldenRatio^(-1), 0.6180339887498948],
  Axes->{False, False},
  AxesLabel->{None, None},
  AxesOrigin->{0, 3.},
  DisplayFunction->Identity,
  Frame->{{True, True}, {True, True}},
  FrameLabel->{{
     FormBox["\"r [\[Micro]\[VeryThinSpace]m]\"", TraditionalForm], None}, {
     FormBox["\"x [mm]\"", TraditionalForm], None}},
  FrameTicks->{{Automatic, Automatic}, {Automatic, Automatic}},
  GridLines->{None, None},
  GridLinesStyle->Directive[
    GrayLevel[0.5, 0.4]],
  Method->{
   "DefaultBoundaryStyle" -> Automatic, "ScalingFunctions" -> None, 
    "AxesInFront" -> True},
  PlotRange->{All, All},
  PlotRangeClipping->True,
  PlotRangePadding->{{
     Scaled[0.02], 
     Scaled[0.02]}, {
     Scaled[0.05], 
     Scaled[0.05]}},
  Ticks->{Automatic, Automatic}]], "Output",
 CellChangeTimes->{
  3.7576831753461246`*^9, {3.7576832272798576`*^9, 3.7576832557032394`*^9}, 
   3.7576833392885756`*^9, 3.757683604258274*^9, 3.7576836458179407`*^9, 
   3.7576837951742983`*^9, 3.7576838493066454`*^9, {3.7576842068493376`*^9, 
   3.7576842676907277`*^9}, {3.7576843518708677`*^9, 3.75768435856431*^9}, 
   3.757684393399334*^9, 3.757686216088278*^9, 3.7576919250855513`*^9, {
   3.7576923286607513`*^9, 3.757692345742861*^9}, 3.7576943662022295`*^9, 
   3.7576944069184904`*^9, 3.7576944640002565`*^9, {3.757694508538542*^9, 
   3.757694513702175*^9}, 3.758371505119282*^9, 3.758371701722356*^9, 
   3.7583718463316517`*^9, 3.7737449942240424`*^9, 3.773992971618828*^9, 
   3.7741709060706635`*^9, 3.7741776729844*^9, 3.7741861176085677`*^9, {
   3.7741868001479387`*^9, 3.774186807009521*^9}, 3.7741869809942703`*^9, 
   3.7741870128563747`*^9, 3.7741870465811567`*^9, {3.774188217481449*^9, 
   3.774188259962284*^9}, 3.774188784708145*^9, 3.7741904411858997`*^9, 
   3.774191634255847*^9, 3.7741931836547413`*^9}]
}, Open  ]]
}, Open  ]],

Cell[CellGroupData[{

Cell["Derived Quantities", "Subsubsection",
 CellChangeTimes->{{3.7576824304353485`*^9, 3.757682441027817*^9}}],

Cell[BoxData[
 RowBox[{
  RowBox[{"(*", " ", 
   RowBox[{"Bending", " ", "modulus"}], " ", "*)"}], "\[IndentingNewLine]", 
  RowBox[{
   RowBox[{
    RowBox[{
     RowBox[{"BPipette", "[", "x_", " ", 
      RowBox[{"(*", " ", 
       RowBox[{"[", "m", "]"}], " ", "*)"}], "]"}], "=", 
     RowBox[{"EGlass", 
      FractionBox["\[Pi]", "4"], 
      RowBox[{"(", 
       RowBox[{
        SuperscriptBox[
         RowBox[{"rOuter", "[", "x", "]"}], "4"], "-", 
        SuperscriptBox[
         RowBox[{"rInner", "[", "x", "]"}], "4"]}], ")"}]}]}], ";"}], 
   RowBox[{"(*", " ", 
    RowBox[{"[", 
     RowBox[{"N", " ", 
      SuperscriptBox["m", "2"]}], "]"}], " ", "*)"}], "\[IndentingNewLine]", 
   RowBox[{"(*", " ", 
    RowBox[{
     RowBox[{"mass", " ", "per", " ", "unit", " ", "length"}], ",", " ", 
     RowBox[{
     "including", " ", "water", " ", "in", " ", "the", " ", "interior"}]}], 
    " ", "*)"}], "\[IndentingNewLine]", 
   RowBox[{
    RowBox[{
     RowBox[{
      RowBox[{"mPipette", "[", "x_", " ", 
       RowBox[{"(*", " ", 
        RowBox[{"[", "m", "]"}], " ", "*)"}], "]"}], "=", 
      RowBox[{
       RowBox[{"\[Rho]Glass", " ", "\[Pi]", " ", 
        RowBox[{"(", 
         RowBox[{
          SuperscriptBox[
           RowBox[{"rOuter", "[", "x", "]"}], "2"], "-", 
          SuperscriptBox[
           RowBox[{"rInner", "[", "x", "]"}], "2"]}], ")"}]}], "+", 
       RowBox[{"\[Rho]Water", " ", "\[Pi]", " ", 
        SuperscriptBox[
         RowBox[{"rInner", "[", "x", "]"}], "2"]}]}]}], ";"}], 
    RowBox[{"(*", " ", 
     RowBox[{"[", 
      RowBox[{"kg", "/", "m"}], "]"}], " ", "*)"}], ";"}], 
   "\[IndentingNewLine]", 
   RowBox[{"(*", " ", 
    RowBox[{
    "Reynolds", " ", "number", " ", "of", " ", "the", " ", "pipette", " ", 
     "oscillating", " ", "at", " ", "frequency", " ", "\[Omega]", " ", 
     RowBox[{"(", 
      RowBox[{
       RowBox[{"as", " ", "defined", " ", "in", " ", "Sader"}], ",", " ", 
       RowBox[{"J", " ", ".", "Appl", ".", " ", "Phys", ".", " ", "84"}], ",",
        " ", 
       RowBox[{"64", " ", 
        RowBox[{"(", "1998", ")"}]}]}], ")"}]}], " ", "*)"}], 
   "\[IndentingNewLine]", 
   RowBox[{
    RowBox[{
     RowBox[{"RePipette", "[", 
      RowBox[{"x_", " ", 
       RowBox[{"(*", " ", 
        RowBox[{"[", "m", "]"}], " ", "*)"}], ",", "\[Omega]_"}], " ", 
      RowBox[{"(*", " ", 
       RowBox[{"[", 
        SuperscriptBox["s", 
         RowBox[{"-", "1"}]], "]"}], " ", "*)"}], "]"}], "=", 
     FractionBox[
      RowBox[{"\[Rho]Water", " ", "\[Omega]", " ", 
       SuperscriptBox[
        RowBox[{"(", 
         RowBox[{"2", 
          RowBox[{"rOuter", "[", "x", "]"}]}], ")"}], "2"]}], 
      RowBox[{"4", "\[Eta]Water"}]]}], ";"}], 
   RowBox[{"(*", " ", 
    RowBox[{"[", "1", "]"}], " ", "*)"}], "\[IndentingNewLine]", 
   RowBox[{"(*", " ", 
    RowBox[{
    "Drag", " ", "coefficient", " ", "of", " ", "the", " ", "pipette", " ", 
     "oscillating", " ", "at", " ", "frequency", " ", "\[Omega]", " ", 
     RowBox[{"(", 
      RowBox[{
       RowBox[{"as", " ", "defined", " ", "in", " ", "Sader"}], ",", " ", 
       RowBox[{"J", " ", ".", "Appl", ".", " ", "Phys", ".", " ", "84"}], ",",
        " ", 
       RowBox[{"64", " ", 
        RowBox[{"(", "1998", ")"}]}]}], ")"}]}], " ", "*)"}], 
   "\[IndentingNewLine]", 
   RowBox[{
    RowBox[{
     RowBox[{"\[CapitalGamma]Pipette", "[", 
      RowBox[{"x_", " ", 
       RowBox[{"(*", " ", 
        RowBox[{"[", "m", "]"}], " ", "*)"}], ",", "\[Omega]_"}], " ", 
      RowBox[{"(*", " ", 
       RowBox[{"[", 
        SuperscriptBox["s", 
         RowBox[{"-", "1"}]], "]"}], " ", "*)"}], "]"}], "=", 
     RowBox[{"1", "+", 
      FractionBox[
       RowBox[{"4", "\[ImaginaryI]", " ", 
        RowBox[{"BesselK", "[", 
         RowBox[{"1", ",", 
          RowBox[{
           RowBox[{"-", "\[ImaginaryI]"}], 
           SqrtBox[
            RowBox[{"\[ImaginaryI]", " ", 
             RowBox[{"RePipette", "[", 
              RowBox[{"x", ",", "\[Omega]"}], "]"}]}]]}]}], "]"}]}], 
       RowBox[{
        SqrtBox[
         RowBox[{"\[ImaginaryI]", " ", 
          RowBox[{"RePipette", "[", 
           RowBox[{"x", ",", "\[Omega]"}], "]"}]}]], 
        RowBox[{"BesselK", "[", 
         RowBox[{"0", ",", 
          RowBox[{
           RowBox[{"-", "\[ImaginaryI]"}], 
           SqrtBox[
            RowBox[{"\[ImaginaryI]", " ", 
             RowBox[{"RePipette", "[", 
              RowBox[{"x", ",", "\[Omega]"}], "]"}]}]]}]}], "]"}]}]]}]}], 
    ";"}], " ", 
   RowBox[{"(*", " ", 
    RowBox[{"[", "1", "]"}], " ", "*)"}], "\[IndentingNewLine]"}]}]], "Input",
 CellChangeTimes->{
  3.733213646907611*^9, {3.7332139348541694`*^9, 3.733214068018119*^9}, {
   3.733214169917067*^9, 3.733214226123908*^9}, {3.7332143133145514`*^9, 
   3.73321442301385*^9}, {3.7332144948673906`*^9, 3.733214671243063*^9}, {
   3.733214851470911*^9, 3.733214909316742*^9}, 3.733215972980542*^9, {
   3.7332160353649435`*^9, 3.733216082244044*^9}, {3.733216171023877*^9, 
   3.7332161804306164`*^9}, {3.733216245873598*^9, 3.7332162477611856`*^9}, {
   3.7332163179611373`*^9, 3.733216327945073*^9}, 3.7332172549191484`*^9, {
   3.733219558951853*^9, 3.7332195594978495`*^9}, {3.7576653753136263`*^9, 
   3.7576653934404964`*^9}, 3.7576812015430703`*^9, 3.757681414112033*^9, {
   3.7576824436642337`*^9, 3.7576824438514347`*^9}, {3.757682559761178*^9, 
   3.757682626997609*^9}, 3.7576826576840057`*^9, {3.7576827442031603`*^9, 
   3.7576828821080446`*^9}, {3.7576829705772114`*^9, 3.757683092524194*^9}, {
   3.7576846596950407`*^9, 3.757684765137117*^9}, {3.757684873343469*^9, 
   3.757684912656721*^9}, {3.7576849636846485`*^9, 3.7576850131067657`*^9}, {
   3.7576850909990644`*^9, 3.75768517144878*^9}, {3.757689221684019*^9, 
   3.757689222760426*^9}, {3.7576924486109204`*^9, 3.75769245322855*^9}, 
   3.7576924971750317`*^9, {3.757692550418173*^9, 3.7576925538969955`*^9}, 
   3.757692611570565*^9, {3.7576927732666016`*^9, 3.7576927750294127`*^9}, 
   3.7576938542825317`*^9}]
}, Open  ]],

Cell[CellGroupData[{

Cell["The static beam equation, determining the spring constant", \
"Subsubsection",
 CellChangeTimes->{{3.7576852824756927`*^9, 3.757685294972372*^9}, {
  3.757685369197648*^9, 3.7576853752036867`*^9}, {3.757686549481015*^9, 
  3.757686562132696*^9}}],

Cell[BoxData[
 RowBox[{
  RowBox[{"(*", " ", 
   RowBox[{
   "the", " ", "static", " ", "beam", " ", "equation", " ", "for", " ", 
    "vanishing", " ", "external", " ", "forces"}], " ", "*)"}], 
  "\[IndentingNewLine]", 
  RowBox[{
   RowBox[{
    SubscriptBox["\[PartialD]", 
     RowBox[{"x", ",", "x"}]], 
    RowBox[{"(", 
     RowBox[{
      RowBox[{"BPipette", " ", "[", "x", "]"}], 
      RowBox[{
       SubscriptBox["\[PartialD]", 
        RowBox[{"x", ",", "x"}]], 
       RowBox[{"w", "[", "x", "]"}]}]}], ")"}]}], "\[Equal]", 
   "0"}]}]], "DisplayFormulaNumbered",
 CellChangeTimes->{{3.7576853153929033`*^9, 3.7576853163913097`*^9}, {
  3.757685496620265*^9, 3.7576855182898045`*^9}, {3.7576866493840556`*^9, 
  3.7576866548284903`*^9}, {3.7576891010308456`*^9, 3.7576891043068666`*^9}}],

Cell[BoxData[
 RowBox[{
  RowBox[{"(*", " ", 
   RowBox[{
   "the", " ", "boundary", " ", "condition", " ", "for", " ", "a", " ", 
    "localized", " ", "force", " ", "f", " ", "at", " ", "the", " ", "free", 
    " ", "end", " ", "of", " ", "the", " ", 
    RowBox[{"cantelever", ".", " ", 
     RowBox[{"w", "[", "x", "]"}]}], " ", "is", " ", "the", " ", 
    "displacement", " ", "of", " ", "the", " ", "beam", " ", "as", " ", "a", 
    " ", "function", " ", "of", " ", "x"}], " ", "*)"}], 
  "\[IndentingNewLine]", 
  RowBox[{
   RowBox[{"-", 
    RowBox[{
     SubscriptBox["\[PartialD]", "x"], 
     RowBox[{"(", 
      RowBox[{
       RowBox[{"BPipette", "[", "x", "]"}], 
       RowBox[{
        SubscriptBox["\[PartialD]", 
         RowBox[{"x", ",", "x"}]], 
        RowBox[{"w", "[", "x", "]"}]}]}], ")"}]}]}], 
   SubscriptBox["|", 
    RowBox[{"x", "=", "lPipette"}]], 
   RowBox[{"\[Equal]", "f"}]}]}]], "DisplayFormulaNumbered",
 CellChangeTimes->{{3.7576853909441876`*^9, 3.7576854679628816`*^9}, {
   3.7576856078499784`*^9, 3.757685623560279*^9}, 3.757686130177527*^9, {
   3.7576866965129576`*^9, 3.7576867322215867`*^9}}],

Cell[BoxData[
 RowBox[{
  RowBox[{"(*", " ", 
   RowBox[{
    RowBox[{"in", " ", "the", " ", "following"}], ",", " ", 
    RowBox[{
    "we", " ", "scale", " ", "x", " ", "with", " ", "the", " ", "length", " ",
      "of", " ", "the", " ", "pipette", " ", "and", " ", "solve", " ", "on", 
     " ", "the", " ", "differential", " ", "equations", " ", "on", " ", "the",
      " ", 
     RowBox[{"domain", " ", "[", 
      RowBox[{"0", ",", "1"}], "]"}]}]}], " ", "*)"}], "\[IndentingNewLine]", 
  RowBox[{
   RowBox[{
    RowBox[{"-", 
     SuperscriptBox["lPipette", 
      RowBox[{"-", "3"}]]}], 
    RowBox[{
     SubscriptBox["\[PartialD]", "x"], 
     RowBox[{"(", 
      RowBox[{
       RowBox[{"BPipette", "[", 
        RowBox[{"x", " ", "lPipette"}], "]"}], 
       RowBox[{
        SubscriptBox["\[PartialD]", 
         RowBox[{"x", ",", "x"}]], 
        RowBox[{"w", "[", "x", "]"}]}]}], ")"}]}]}], 
   SubscriptBox["|", 
    RowBox[{"x", "=", "1"}]], 
   RowBox[{"\[Equal]", "f"}]}]}]], "DisplayFormulaNumbered",
 CellChangeTimes->{{3.7576857337759857`*^9, 3.757685828407192*^9}, 
   3.75768587163507*^9, 3.7576861352319593`*^9, {3.7576862939025764`*^9, 
   3.7576862959149895`*^9}, {3.757686739383033*^9, 3.7576867418010483`*^9}}],

Cell[CellGroupData[{

Cell[BoxData[
 RowBox[{
  RowBox[{"(*", " ", 
   RowBox[{
   "solve", " ", "the", " ", "static", " ", "beam", " ", "equation", " ", 
    "with", " ", "the", " ", "boundary", " ", "condition", " ", "of", " ", 
    "one", " ", "clamped", " ", "end", " ", "and", " ", "a", " ", "unit", " ",
     "force", " ", "acting", " ", "on", " ", "the", " ", "free", " ", "end"}],
    " ", "*)"}], "\[IndentingNewLine]", 
  RowBox[{"Block", "[", 
   RowBox[{
    RowBox[{"{", 
     RowBox[{
      RowBox[{"drO", "=", "0"}], ",", 
      RowBox[{"drI", "=", "0"}], ",", 
      RowBox[{"dlP", "=", "0"}], ",", 
      RowBox[{"dlN", "=", "0"}]}], "}"}], ",", " ", 
    RowBox[{"(*", " ", 
     RowBox[{"set", " ", "the", " ", "variations", " ", "to", " ", "0"}], " ",
      "*)"}], "\[IndentingNewLine]", 
    RowBox[{"kPipette", "=", 
     RowBox[{"NDSolveValue", "[", 
      RowBox[{
       RowBox[{"{", 
        RowBox[{
         RowBox[{
          RowBox[{
           SubscriptBox["\[PartialD]", 
            RowBox[{"x", ",", "x"}]], 
           RowBox[{"(", 
            RowBox[{
             RowBox[{"BPipette", "[", 
              RowBox[{"x", " ", "lPipette"}], "]"}], 
             RowBox[{
              SubscriptBox["\[PartialD]", 
               RowBox[{"x", ",", "x"}]], 
              RowBox[{"w", "[", "x", "]"}]}]}], ")"}]}], "\[Equal]", "0"}], 
         ",", 
         RowBox[{
          RowBox[{"w", "[", "0", "]"}], "\[Equal]", "0"}], ",", 
         RowBox[{
          RowBox[{
           RowBox[{"w", "'"}], "[", "0", "]"}], "\[Equal]", "0"}], ",", 
         RowBox[{
          RowBox[{
           RowBox[{"w", "''"}], "[", "1", "]"}], "\[Equal]", "0"}], ",", 
         RowBox[{
          RowBox[{"Evaluate", "[", 
           RowBox[{
            RowBox[{
             RowBox[{"-", 
              SuperscriptBox["lPipette", 
               RowBox[{"-", "3"}]]}], 
             RowBox[{"(", 
              RowBox[{
               SubscriptBox["\[PartialD]", "x"], 
               RowBox[{"(", 
                RowBox[{
                 RowBox[{"BPipette", "[", 
                  RowBox[{"x", " ", "lPipette"}], "]"}], 
                 RowBox[{
                  SubscriptBox["\[PartialD]", 
                   RowBox[{"x", ",", "x"}]], 
                  RowBox[{"w", "[", "x", "]"}]}]}], ")"}]}], ")"}]}], "/.", 
            RowBox[{"x", "\[Rule]", "1"}]}], "]"}], "\[Equal]", "1"}]}], 
        "}"}], ",", 
       RowBox[{"w", "[", "1", "]"}], ",", 
       RowBox[{"{", 
        RowBox[{"x", ",", "0", ",", "1"}], "}"}]}], "]"}]}]}], " ", 
   RowBox[{"(*", " ", 
    RowBox[{"[", 
     RowBox[{"m", "/", "N"}], "]"}], " ", "*)"}], "\[IndentingNewLine]", 
   "]"}]}]], "Input",
 CellChangeTimes->{{3.757685531518689*^9, 3.757685596118703*^9}, {
   3.7576856427952023`*^9, 3.757685718346487*^9}, {3.7576858676726437`*^9, 
   3.757686010242958*^9}, 3.7576861394127865`*^9, {3.7576863218267555`*^9, 
   3.757686346287712*^9}, {3.757686511884774*^9, 3.7576865382489433`*^9}, 
   3.757689745056774*^9, {3.774187020117843*^9, 3.774187023341303*^9}}],

Cell[BoxData["724.073727794143`"], "Output",
 CellChangeTimes->{{3.7576858846455526`*^9, 3.7576860107265615`*^9}, 
   3.757686056155052*^9, {3.7576861207082663`*^9, 3.757686140333192*^9}, {
   3.7576862071182203`*^9, 3.7576862266495457`*^9}, {3.757686303278237*^9, 
   3.7576863467557154`*^9}, 3.7576864280790367`*^9, 3.757686514708392*^9, 
   3.75768654553419*^9, 3.7576919352568164`*^9, {3.757692332841578*^9, 
   3.7576923492060833`*^9}, 3.757692458251782*^9, 3.75769390389085*^9, 
   3.75769441306493*^9, 3.7583715119856033`*^9, 3.7583717098700914`*^9, 
   3.7583718522533884`*^9, 3.773745171946494*^9, 3.7739929802119303`*^9, 
   3.7741709432432528`*^9, 3.7741776792085056`*^9, 3.7741868148405004`*^9, {
   3.7741870249039664`*^9, 3.7741870529076777`*^9}, 3.774188790943271*^9, {
   3.7741904310091085`*^9, 3.774190448330226*^9}, 3.7741916394688025`*^9, 
   3.7741931911945906`*^9}]
}, Open  ]]
}, Open  ]],

Cell[CellGroupData[{

Cell["The Kirchhoff equation", "Subsubsection",
 CellChangeTimes->{{3.7576852559555225`*^9, 3.757685270229614*^9}, {
  3.7576865786688023`*^9, 3.757686598153327*^9}}],

Cell[BoxData[
 RowBox[{
  RowBox[{"(*", " ", 
   RowBox[{
    RowBox[{
    "the", " ", "Kirchhoff", " ", "equation", " ", "for", " ", "a", " ", 
     "slender", " ", "beam"}], ",", " ", 
    RowBox[{"subject", " ", "to", " ", "hydrodynamic", " ", "drag"}], ",", 
    " ", 
    RowBox[{"in", " ", "the", " ", "frequency", " ", "domain", " ", 
     RowBox[{"(", 
      RowBox[{
       RowBox[{"from", " ", "Sader"}], ",", " ", 
       RowBox[{"J", " ", ".", "Appl", ".", " ", "Phys", ".", " ", "84"}], ",",
        " ", 
       RowBox[{"64", " ", 
        RowBox[{"(", "1998", ")"}]}]}], ")"}]}]}], " ", "*)"}], 
  "\[IndentingNewLine]", 
  RowBox[{
   RowBox[{
    RowBox[{
     SubscriptBox["\[PartialD]", 
      RowBox[{"x", ",", "x"}]], 
     RowBox[{"(", 
      RowBox[{
       RowBox[{"BPipette", "[", "x", "]"}], 
       RowBox[{
        SubscriptBox["\[PartialD]", 
         RowBox[{"x", ",", "x"}]], 
        RowBox[{"w", "[", "x", "]"}]}]}], ")"}]}], "-", 
    RowBox[{
     RowBox[{"mPipette", "[", "x", "]"}], 
     SuperscriptBox["\[Omega]", "2"], 
     RowBox[{"w", "[", "x", "]"}]}], "-", 
    RowBox[{"\[Pi]", " ", "\[Rho]Water", " ", 
     SuperscriptBox[
      RowBox[{"rOuter", "[", "x", "]"}], "2"], 
     RowBox[{"\[CapitalGamma]Pipette", "[", 
      RowBox[{"x", ",", "\[Omega]"}], "]"}], 
     SuperscriptBox["\[Omega]", "2"], 
     RowBox[{"w", "[", "x", "]"}]}]}], "\[Equal]", 
   "0"}]}]], "DisplayFormulaNumbered",
 CellChangeTimes->{{3.7576853153929033`*^9, 3.7576853163913097`*^9}, {
  3.757685496620265*^9, 3.7576855182898045`*^9}, {3.7576866493840556`*^9, 
  3.7576866548284903`*^9}, {3.757688946334998*^9, 3.7576889479418077`*^9}, {
  3.7576890521089315`*^9, 3.757689141203103*^9}, {3.757689174868119*^9, 
  3.7576892191256027`*^9}, {3.7576892657709017`*^9, 3.7576893125712013`*^9}, {
  3.7576894605401506`*^9, 3.7576894613357553`*^9}, {3.757689524578561*^9, 
  3.757689552705541*^9}, {3.757689600067445*^9, 3.7576896017054553`*^9}, {
  3.7741789258910575`*^9, 3.7741789325983877`*^9}}],

Cell[BoxData[
 RowBox[{
  RowBox[{"(*", " ", 
   RowBox[{
   "scaling", " ", "x", " ", "by", " ", "lPipette", " ", "affects", " ", 
    "only", " ", "the", " ", "bending", " ", "term", " ", "which", " ", 
    "contains", " ", "derivatives", " ", "in", " ", 
    RowBox[{"x", ":"}]}], " ", "*)"}], "\[IndentingNewLine]", 
  RowBox[{
   RowBox[{
    RowBox[{
     SuperscriptBox["lPipette", 
      RowBox[{"-", "4"}]], 
     RowBox[{
      SubscriptBox["\[PartialD]", 
       RowBox[{"x", ",", "x"}]], 
      RowBox[{"(", 
       RowBox[{
        RowBox[{"BPipette", "[", 
         RowBox[{"x", " ", "lPipette"}], "]"}], 
        RowBox[{
         SubscriptBox["\[PartialD]", 
          RowBox[{"x", ",", "x"}]], 
         RowBox[{"w", "[", "x", "]"}]}]}], ")"}]}]}], "-", 
    RowBox[{
     RowBox[{"mPipette", "[", 
      RowBox[{"x", " ", "lPipette"}], "]"}], 
     SuperscriptBox["\[Omega]", "2"], 
     RowBox[{"w", "[", "x", "]"}]}], "-", 
    RowBox[{"\[Pi]", " ", "\[Rho]Water", " ", 
     SuperscriptBox[
      RowBox[{"rOuter", "[", 
       RowBox[{"x", " ", "lPipette"}], "]"}], "2"], 
     RowBox[{"\[CapitalGamma]Pipette", "[", 
      RowBox[{
       RowBox[{"x", " ", "lPipette"}], ",", "\[Omega]"}], "]"}], 
     SuperscriptBox["\[Omega]", "2"], 
     RowBox[{"w", "[", "x", "]"}]}]}], "\[Equal]", 
   "0"}]}]], "DisplayFormulaNumbered",
 CellChangeTimes->{{3.7576853153929033`*^9, 3.7576853163913097`*^9}, {
  3.757685496620265*^9, 3.7576855182898045`*^9}, {3.7576866493840556`*^9, 
  3.7576866548284903`*^9}, {3.757688946334998*^9, 3.7576889479418077`*^9}, {
  3.7576890521089315`*^9, 3.757689141203103*^9}, {3.757689174868119*^9, 
  3.7576892191256027`*^9}, {3.7576892657709017`*^9, 3.7576893125712013`*^9}, {
  3.7576894605401506`*^9, 3.7576894613357553`*^9}, {3.757689524578561*^9, 
  3.7576896268382163`*^9}, {3.773741376531842*^9, 3.7737413766329327`*^9}, {
  3.7741789364598627`*^9, 3.774178945921266*^9}}],

Cell[CellGroupData[{

Cell[BoxData[
 RowBox[{
  RowBox[{"(*", " ", 
   RowBox[{
    RowBox[{
    "the", " ", "drag", " ", "of", " ", "the", " ", "nozzle", " ", "is", " ", 
     "implemented", " ", "with", " ", "the", " ", "boundary", " ", 
     "condition", " ", "at", " ", "x"}], "=", 
    RowBox[{
    "1.", " ", "The", " ", "aspect", " ", "ratio", " ", "of", " ", "the", " ",
      "nozzle", " ", 
     RowBox[{"is", ":"}]}]}], " ", "*)"}], "\[IndentingNewLine]", 
  RowBox[{"Block", "[", 
   RowBox[{
    RowBox[{"{", 
     RowBox[{
      RowBox[{"drO", "=", "0"}], ",", 
      RowBox[{"drI", "=", "0"}], ",", 
      RowBox[{"dlP", "=", "0"}], ",", 
      RowBox[{"dlN", "=", "0"}]}], "}"}], ",", " ", 
    RowBox[{"(*", " ", 
     RowBox[{"set", " ", "the", " ", "variations", " ", "to", " ", "0"}], " ",
      "*)"}], "\[IndentingNewLine]", 
    RowBox[{
     RowBox[{"rOuter", "[", "lPipette", "]"}], "/", "lNozzle"}]}], 
   "\[IndentingNewLine]", "]"}]}]], "Input",
 CellChangeTimes->{{3.757686601398148*^9, 3.757686634267559*^9}, {
   3.7576867556539373`*^9, 3.757686794482586*^9}, 3.757688903340122*^9, {
   3.7741870293265543`*^9, 3.77418703275778*^9}}],

Cell[BoxData["0.01665770594723618`"], "Output",
 CellChangeTimes->{
  3.757686794934989*^9, 3.7576889073659477`*^9, 3.7576919410912533`*^9, 
   3.757692350797293*^9, 3.7576939039064503`*^9, 3.7576944177917604`*^9, 
   3.7583715160755963`*^9, 3.758371713142102*^9, 3.7583718561587915`*^9, 
   3.7737451771814775`*^9, 3.774177681476405*^9, 3.7741868186460114`*^9, {
   3.774187033517003*^9, 3.774187056642519*^9}, 3.774188796054158*^9, 
   3.774190452188677*^9, 3.774191642908015*^9, 3.7741931939256077`*^9}]
}, Open  ]],

Cell[BoxData[
 RowBox[{
  RowBox[{"(*", " ", 
   RowBox[{
   "thus", " ", "we", " ", "approximate", " ", "the", " ", "drag", " ", "by", 
    " ", "the", " ", "solution", " ", "to", " ", "the", " ", "axisymmetric", 
    " ", "version", " ", "of", " ", 
    RowBox[{"Stokes", "'"}], " ", "second", " ", 
    RowBox[{"problem", "."}]}], " ", "*)"}], "\[IndentingNewLine]", 
  RowBox[{
   RowBox[{
    RowBox[{
     RowBox[{"\[CapitalGamma]Nozzle", "[", "\[Omega]_", " ", 
      RowBox[{"(*", " ", 
       RowBox[{"[", 
        SuperscriptBox["s", 
         RowBox[{"-", "1"}]], "]"}], " ", "*)"}], "]"}], "=", 
     RowBox[{
      FractionBox[
       RowBox[{"2", 
        RowBox[{"BesselK", "[", 
         RowBox[{"1", ",", 
          SqrtBox[
           RowBox[{"\[ImaginaryI]", " ", 
            RowBox[{"RePipette", "[", 
             RowBox[{"x", ",", "\[Omega]"}], "]"}]}]]}], "]"}]}], 
       RowBox[{
        SqrtBox[
         RowBox[{"\[ImaginaryI]", " ", 
          RowBox[{"RePipette", "[", 
           RowBox[{"x", ",", "\[Omega]"}], "]"}]}]], 
        RowBox[{"BesselK", "[", 
         RowBox[{"0", ",", 
          SqrtBox[
           RowBox[{"\[ImaginaryI]", " ", 
            RowBox[{"RePipette", "[", 
             RowBox[{"x", ",", "\[Omega]"}], "]"}]}]]}], "]"}]}]], "/.", 
      RowBox[{"x", "\[Rule]", "lPipette"}]}]}], ";"}], 
   RowBox[{"(*", " ", 
    RowBox[{"[", 
     RowBox[{"N", " ", "/", " ", "m"}], "]"}], " ", "*)"}], 
   "\[IndentingNewLine]"}]}]], "Input",
 CellChangeTimes->{{3.757686798881814*^9, 3.757686963105067*^9}, {
   3.7576870110451746`*^9, 3.757687012417983*^9}, {3.7576870631339083`*^9, 
   3.757687072946371*^9}, {3.7576871291227474`*^9, 3.7576872302445955`*^9}, {
   3.7576872723804655`*^9, 3.757687279743713*^9}, {3.7576873695534887`*^9, 
   3.7576873867135987`*^9}, {3.7576874212054195`*^9, 
   3.7576874309408827`*^9}, {3.757687466291709*^9, 3.757687476431774*^9}, {
   3.7576878957186623`*^9, 3.7576879438459706`*^9}, {3.7576886174008884`*^9, 
   3.757688627868556*^9}, 3.7576911772867565`*^9, 3.7576912430567784`*^9, {
   3.774177012368128*^9, 3.7741770441678596`*^9}, {3.7741771300990753`*^9, 
   3.7741772161448593`*^9}, {3.774177253176754*^9, 3.7741772734548054`*^9}, {
   3.7741777971686277`*^9, 3.774177832660297*^9}, {3.7741779898961415`*^9, 
   3.774177998633605*^9}, {3.774178184868783*^9, 3.7741781916989856`*^9}, {
   3.7741782598708167`*^9, 3.7741782906070824`*^9}, 3.7741792568208323`*^9, {
   3.7741800031963286`*^9, 3.774180003477499*^9}, {3.774182041936487*^9, 
   3.774182042342616*^9}, 3.774184991336067*^9}],

Cell[BoxData[
 RowBox[{
  RowBox[{"(*", " ", 
   RowBox[{
   "the", " ", "boundary", " ", "condition", " ", "for", " ", "a", " ", 
    "localized", " ", "force", " ", "f", " ", "and", " ", "the", " ", "drag", 
    " ", "of", " ", "the", " ", "nozzle", " ", "at", " ", "the", " ", "free", 
    " ", "end", " ", "of", " ", "the", " ", 
    RowBox[{"cantelever", ".", " ", 
     RowBox[{"w", "[", "x", "]"}]}], " ", "is", " ", "the", " ", 
    "displacement", " ", "of", " ", "the", " ", "beam", " ", "as", " ", "a", 
    " ", "function", " ", "of", " ", "x"}], " ", "*)"}], 
  "\[IndentingNewLine]", 
  RowBox[{
   RowBox[{
    RowBox[{"-", 
     SuperscriptBox["lPipette", 
      RowBox[{"-", "3"}]]}], 
    RowBox[{
     SubscriptBox["\[PartialD]", "x"], 
     RowBox[{"(", 
      RowBox[{
       RowBox[{"BPipette", "[", "x", "]"}], 
       RowBox[{
        SubscriptBox["\[PartialD]", 
         RowBox[{"x", ",", "x"}]], 
        RowBox[{"w", "[", "x", "]"}]}]}], ")"}]}]}], 
   SubscriptBox["|", 
    RowBox[{"x", "=", "1"}]], 
   RowBox[{"\[Equal]", 
    RowBox[{"f", "-", 
     RowBox[{"lNozzle", 
      RowBox[{"(", 
       RowBox[{
        RowBox[{"\[Pi]", " ", "\[Rho]Water", " ", 
         SuperscriptBox[
          RowBox[{"rOuter", "[", "lPipette", "]"}], "2"], 
         RowBox[{"\[CapitalGamma]Nozzle", "[", "\[Omega]", "]"}]}], "+", 
        RowBox[{"mPipette", "[", "lPipette", "]"}]}], ")"}], 
      SuperscriptBox["\[Omega]", "2"], " ", 
      RowBox[{"w", "[", "1", "]"}]}]}]}]}]}]], "DisplayFormulaNumbered",
 CellChangeTimes->{{3.757688374442931*^9, 3.7576884248946543`*^9}, {
  3.7576886630321813`*^9, 3.757688671581036*^9}, {3.7741788732438745`*^9, 
  3.774178905246517*^9}, {3.774178955817277*^9, 3.7741790341489134`*^9}}],

Cell[BoxData[
 RowBox[{
  RowBox[{"(*", " ", 
   RowBox[{
   "solve", " ", "the", " ", "frequency", " ", "dependent", " ", "problem", 
    " ", "for", " ", "a", " ", "periodic", " ", "unit", " ", "force", " ", 
    "at", " ", "the", " ", "end", " ", "of", " ", "the", " ", "cantilever", 
    " ", "and", " ", "transform", " ", "to", " ", "time", " ", "domain"}], 
   " ", "*)"}], "\[IndentingNewLine]", 
  RowBox[{
   RowBox[{"SolveForce", "[", "\[Omega]_", "]"}], ":=", 
   RowBox[{"If", "[", 
    RowBox[{
     RowBox[{"\[Omega]", ">", "0"}], ",", "\[IndentingNewLine]", 
     RowBox[{"(*", " ", 
      RowBox[{"dynamic", " ", 
       RowBox[{"problem", ":", " ", 
        RowBox[{"\[Omega]", " ", ">", " ", "0"}]}]}], " ", "*)"}], 
     "\[IndentingNewLine]", 
     RowBox[{
      RowBox[{"NDSolveValue", "[", 
       RowBox[{
        RowBox[{"{", 
         RowBox[{
          RowBox[{
           RowBox[{
            RowBox[{
             SuperscriptBox["lPipette", 
              RowBox[{"-", "4"}]], 
             RowBox[{
              SubscriptBox["\[PartialD]", 
               RowBox[{"x", ",", "x"}]], 
              RowBox[{"(", 
               RowBox[{
                RowBox[{"BPipette", "[", 
                 RowBox[{"x", " ", "lPipette"}], "]"}], 
                RowBox[{
                 SubscriptBox["\[PartialD]", 
                  RowBox[{"x", ",", "x"}]], 
                 RowBox[{"w", "[", "x", "]"}]}]}], ")"}]}]}], "-", 
            RowBox[{
             RowBox[{"mPipette", "[", 
              RowBox[{"x", " ", "lPipette"}], "]"}], 
             SuperscriptBox["\[Omega]", "2"], 
             RowBox[{"w", "[", "x", "]"}]}], "-", 
            RowBox[{"\[Pi]", " ", "\[Rho]Water", " ", 
             SuperscriptBox[
              RowBox[{"rOuter", "[", 
               RowBox[{"x", " ", "lPipette"}], "]"}], "2"], 
             RowBox[{"\[CapitalGamma]Pipette", "[", 
              RowBox[{
               RowBox[{"x", " ", "lPipette"}], ",", "\[Omega]"}], "]"}], 
             SuperscriptBox["\[Omega]", "2"], 
             RowBox[{"w", "[", "x", "]"}]}]}], "\[Equal]", "0"}], ",", 
          "\[IndentingNewLine]", 
          RowBox[{
           RowBox[{"w", "[", "0", "]"}], "\[Equal]", "0"}], ",", 
          RowBox[{
           RowBox[{
            RowBox[{"w", "'"}], "[", "0", "]"}], "\[Equal]", "0"}], ",", 
          "\[IndentingNewLine]", 
          RowBox[{
           RowBox[{
            RowBox[{"w", "''"}], "[", "1", "]"}], "\[Equal]", "0"}], ",", 
          RowBox[{
           RowBox[{"Evaluate", "[", 
            RowBox[{
             RowBox[{
              RowBox[{"-", 
               SuperscriptBox["lPipette", 
                RowBox[{"-", "3"}]]}], 
              RowBox[{"(", 
               RowBox[{
                SubscriptBox["\[PartialD]", "x"], 
                RowBox[{"(", 
                 RowBox[{
                  RowBox[{"BPipette", "[", 
                   RowBox[{"x", " ", "lPipette"}], "]"}], 
                  RowBox[{
                   SubscriptBox["\[PartialD]", 
                    RowBox[{"x", ",", "x"}]], 
                   RowBox[{"w", "[", "x", "]"}]}]}], ")"}]}], ")"}]}], "/.", 
             RowBox[{"x", "\[Rule]", "1"}]}], "]"}], "\[Equal]", 
           RowBox[{"1", "-", 
            RowBox[{"lNozzle", " ", 
             RowBox[{"(", 
              RowBox[{
               RowBox[{"\[Pi]", " ", "\[Rho]Water", " ", 
                SuperscriptBox[
                 RowBox[{"rOuter", "[", "lPipette", "]"}], "2"], 
                RowBox[{"\[CapitalGamma]Nozzle", "[", "\[Omega]", "]"}]}], 
               "+", 
               RowBox[{"mPipette", "[", "lPipette", "]"}]}], ")"}], 
             SuperscriptBox["\[Omega]", "2"], 
             RowBox[{"w", "[", "1", "]"}]}]}]}]}], "}"}], ",", 
        "\[IndentingNewLine]", 
        RowBox[{"w", "[", "x", "]"}], ",", 
        RowBox[{"{", 
         RowBox[{"x", ",", "0", ",", "1"}], "}"}]}], "]"}], 
      RowBox[{"Exp", "[", 
       RowBox[{
        RowBox[{"-", "\[ImaginaryI]"}], " ", "\[Omega]", " ", "t"}], "]"}]}], 
     ",", "\[IndentingNewLine]", 
     RowBox[{"(*", " ", 
      RowBox[{"static", " ", 
       RowBox[{"problem", ":", " ", 
        RowBox[{"\[Omega]", " ", "\[Equal]", " ", "0"}]}]}], " ", "*)"}], 
     "\[IndentingNewLine]", 
     RowBox[{"NDSolveValue", "[", 
      RowBox[{
       RowBox[{"{", 
        RowBox[{
         RowBox[{
          RowBox[{
           SuperscriptBox["lPipette", 
            RowBox[{"-", "4"}]], 
           RowBox[{
            SubscriptBox["\[PartialD]", 
             RowBox[{"x", ",", "x"}]], 
            RowBox[{"(", 
             RowBox[{
              RowBox[{"BPipette", "[", 
               RowBox[{"x", " ", "lPipette"}], "]"}], 
              RowBox[{
               SubscriptBox["\[PartialD]", 
                RowBox[{"x", ",", "x"}]], 
               RowBox[{"w", "[", "x", "]"}]}]}], ")"}]}]}], "\[Equal]", "0"}],
          ",", "\[IndentingNewLine]", 
         RowBox[{
          RowBox[{"w", "[", "0", "]"}], "\[Equal]", "0"}], ",", 
         RowBox[{
          RowBox[{
           RowBox[{"w", "'"}], "[", "0", "]"}], "\[Equal]", "0"}], ",", 
         "\[IndentingNewLine]", 
         RowBox[{
          RowBox[{
           RowBox[{"w", "''"}], "[", "1", "]"}], "\[Equal]", "0"}], ",", 
         RowBox[{
          RowBox[{"Evaluate", "[", 
           RowBox[{
            RowBox[{
             RowBox[{"-", 
              SuperscriptBox["lPipette", 
               RowBox[{"-", "3"}]]}], 
             RowBox[{"(", 
              RowBox[{
               SubscriptBox["\[PartialD]", "x"], 
               RowBox[{"(", 
                RowBox[{
                 RowBox[{"BPipette", "[", 
                  RowBox[{"x", " ", "lPipette"}], "]"}], 
                 RowBox[{
                  SubscriptBox["\[PartialD]", 
                   RowBox[{"x", ",", "x"}]], 
                  RowBox[{"w", "[", "x", "]"}]}]}], ")"}]}], ")"}]}], "/.", 
            RowBox[{"x", "\[Rule]", "1"}]}], "]"}], "\[Equal]", "1"}]}], 
        "}"}], ",", "\[IndentingNewLine]", 
       RowBox[{"w", "[", "x", "]"}], ",", 
       RowBox[{"{", 
        RowBox[{"x", ",", "0", ",", "1"}], "}"}]}], "]"}]}], 
    "\[IndentingNewLine]", "]"}]}]}]], "Input",
 CellChangeTimes->{{3.757689672984312*^9, 3.7576897411255493`*^9}, {
   3.757689772950753*^9, 3.757689788348052*^9}, {3.757689875195809*^9, 
   3.757689917019677*^9}, {3.757689986581523*^9, 3.757689999545206*^9}, 
   3.757690161662445*^9, 3.7576902133465767`*^9, {3.7576911672558928`*^9, 
   3.757691183635998*^9}, 3.757691360995535*^9, {3.757693757390311*^9, 
   3.7576937601515284`*^9}, 3.757693864328996*^9, 3.757693966479451*^9, {
   3.7741778043761787`*^9, 3.7741778162550764`*^9}, {3.774177976418048*^9, 
   3.774177981938218*^9}, {3.7741787833375373`*^9, 3.774178791648035*^9}, {
   3.7741788433979073`*^9, 3.7741788437884398`*^9}, {3.774179143821123*^9, 
   3.7741791496445646`*^9}, {3.7741800254866467`*^9, 3.7741800258771753`*^9}, 
   3.7741807193745527`*^9, {3.774180779820769*^9, 3.7741808037051067`*^9}, {
   3.774182036880479*^9, 3.7741820373178835`*^9}, {3.7741856841218443`*^9, 
   3.7741857465045905`*^9}, {3.774193603571072*^9, 3.7741936350016747`*^9}}],

Cell[BoxData[
 RowBox[{
  RowBox[{"(*", " ", 
   RowBox[{
   "Solve", " ", "the", " ", "frequency", " ", "dependent", " ", "problem", 
    " ", "for", " ", "an", " ", "oscillating", " ", "base", " ", "of", " ", 
    "the", " ", "cantilever", " ", "and", " ", "transform", " ", "to", " ", 
    "time", " ", "domain"}], " ", "*)"}], "\[IndentingNewLine]", 
  RowBox[{
   RowBox[{"SolveBase", "[", "\[Omega]_", "]"}], ":=", 
   RowBox[{"If", "[", 
    RowBox[{
     RowBox[{"\[Omega]", ">", "0"}], ",", "\[IndentingNewLine]", 
     RowBox[{"(*", " ", 
      RowBox[{"dynamic", " ", 
       RowBox[{"problem", ":", " ", 
        RowBox[{"\[Omega]", " ", ">", " ", "0"}]}]}], " ", "*)"}], 
     "\[IndentingNewLine]", 
     RowBox[{
      RowBox[{"NDSolveValue", "[", 
       RowBox[{
        RowBox[{"{", 
         RowBox[{
          RowBox[{
           RowBox[{
            RowBox[{
             SuperscriptBox["lPipette", 
              RowBox[{"-", "4"}]], 
             RowBox[{
              SubscriptBox["\[PartialD]", 
               RowBox[{"x", ",", "x"}]], 
              RowBox[{"(", 
               RowBox[{
                RowBox[{"BPipette", "[", 
                 RowBox[{"x", " ", "lPipette"}], "]"}], 
                RowBox[{
                 SubscriptBox["\[PartialD]", 
                  RowBox[{"x", ",", "x"}]], 
                 RowBox[{"w", "[", "x", "]"}]}]}], ")"}]}]}], "-", 
            RowBox[{
             RowBox[{"mPipette", "[", 
              RowBox[{"x", " ", "lPipette"}], "]"}], 
             SuperscriptBox["\[Omega]", "2"], 
             RowBox[{"w", "[", "x", "]"}]}], "-", 
            RowBox[{"\[Pi]", " ", "\[Rho]Water", " ", 
             SuperscriptBox[
              RowBox[{"rOuter", "[", 
               RowBox[{"x", " ", "lPipette"}], "]"}], "2"], 
             RowBox[{"\[CapitalGamma]Pipette", "[", 
              RowBox[{
               RowBox[{"x", " ", "lPipette"}], ",", "\[Omega]"}], "]"}], 
             SuperscriptBox["\[Omega]", "2"], 
             RowBox[{"w", "[", "x", "]"}]}]}], "\[Equal]", "0"}], ",", 
          "\[IndentingNewLine]", 
          RowBox[{
           RowBox[{"w", "[", "0", "]"}], "\[Equal]", "1"}], ",", 
          RowBox[{
           RowBox[{
            RowBox[{"w", "'"}], "[", "0", "]"}], "\[Equal]", "0"}], ",", 
          "\[IndentingNewLine]", 
          RowBox[{
           RowBox[{
            RowBox[{"w", "''"}], "[", "1", "]"}], "\[Equal]", "0"}], ",", 
          RowBox[{
           RowBox[{"Evaluate", "[", 
            RowBox[{
             RowBox[{
              RowBox[{"-", 
               SuperscriptBox["lPipette", 
                RowBox[{"-", "3"}]]}], 
              RowBox[{"(", 
               RowBox[{
                SubscriptBox["\[PartialD]", "x"], 
                RowBox[{"(", 
                 RowBox[{
                  RowBox[{"BPipette", "[", 
                   RowBox[{"x", " ", "lPipette"}], "]"}], 
                  RowBox[{
                   SubscriptBox["\[PartialD]", 
                    RowBox[{"x", ",", "x"}]], 
                   RowBox[{"w", "[", "x", "]"}]}]}], ")"}]}], ")"}]}], "/.", 
             RowBox[{"x", "\[Rule]", "1"}]}], "]"}], "\[Equal]", 
           RowBox[{
            RowBox[{"-", "lNozzle"}], " ", 
            RowBox[{"(", 
             RowBox[{
              RowBox[{"\[Pi]", " ", "\[Rho]Water", " ", 
               SuperscriptBox[
                RowBox[{"rOuter", "[", "lPipette", "]"}], "2"], 
               RowBox[{"\[CapitalGamma]Nozzle", "[", "\[Omega]", "]"}]}], "+", 
              RowBox[{"mPipette", "[", "lPipette", "]"}]}], ")"}], 
            SuperscriptBox["\[Omega]", "2"], 
            RowBox[{"w", "[", "1", "]"}]}]}]}], "}"}], ",", 
        "\[IndentingNewLine]", 
        RowBox[{"w", "[", "x", "]"}], ",", 
        RowBox[{"{", 
         RowBox[{"x", ",", "0", ",", "1"}], "}"}]}], "]"}], 
      RowBox[{"Exp", "[", 
       RowBox[{
        RowBox[{"-", "\[ImaginaryI]"}], " ", "\[Omega]", " ", "t"}], "]"}]}], 
     ",", "\[IndentingNewLine]", 
     RowBox[{"(*", " ", 
      RowBox[{"static", " ", 
       RowBox[{"problem", ":", " ", 
        RowBox[{"\[Omega]", " ", "\[Equal]", " ", "0"}]}]}], " ", "*)"}], 
     "\[IndentingNewLine]", 
     RowBox[{"NDSolveValue", "[", 
      RowBox[{
       RowBox[{"{", 
        RowBox[{
         RowBox[{
          RowBox[{
           SuperscriptBox["lPipette", 
            RowBox[{"-", "4"}]], 
           RowBox[{
            SubscriptBox["\[PartialD]", 
             RowBox[{"x", ",", "x"}]], 
            RowBox[{"(", 
             RowBox[{
              RowBox[{"BPipette", "[", 
               RowBox[{"x", " ", "lPipette"}], "]"}], 
              RowBox[{
               SubscriptBox["\[PartialD]", 
                RowBox[{"x", ",", "x"}]], 
               RowBox[{"w", "[", "x", "]"}]}]}], ")"}]}]}], "\[Equal]", "0"}],
          ",", "\[IndentingNewLine]", 
         RowBox[{
          RowBox[{"w", "[", "0", "]"}], "\[Equal]", "1"}], ",", 
         RowBox[{
          RowBox[{
           RowBox[{"w", "'"}], "[", "0", "]"}], "\[Equal]", "0"}], ",", 
         "\[IndentingNewLine]", 
         RowBox[{
          RowBox[{
           RowBox[{"w", "''"}], "[", "1", "]"}], "\[Equal]", "0"}], ",", 
         RowBox[{
          RowBox[{"Evaluate", "[", 
           RowBox[{
            RowBox[{
             RowBox[{"-", 
              SuperscriptBox["lPipette", 
               RowBox[{"-", "3"}]]}], 
             RowBox[{"(", 
              RowBox[{
               SubscriptBox["\[PartialD]", "x"], 
               RowBox[{"(", 
                RowBox[{
                 RowBox[{"BPipette", "[", 
                  RowBox[{"x", " ", "lPipette"}], "]"}], 
                 RowBox[{
                  SubscriptBox["\[PartialD]", 
                   RowBox[{"x", ",", "x"}]], 
                  RowBox[{"w", "[", "x", "]"}]}]}], ")"}]}], ")"}]}], "/.", 
            RowBox[{"x", "\[Rule]", "1"}]}], "]"}], "\[Equal]", "0"}]}], 
        "}"}], ",", "\[IndentingNewLine]", 
       RowBox[{"w", "[", "x", "]"}], ",", 
       RowBox[{"{", 
        RowBox[{"x", ",", "0", ",", "1"}], "}"}]}], "]"}]}], 
    "\[IndentingNewLine]", "]"}]}]}]], "Input",
 CellChangeTimes->{{3.7576898651181445`*^9, 3.7576898718573875`*^9}, {
   3.7576899914019537`*^9, 3.757690005941247*^9}, 3.7576901542679977`*^9, {
   3.757690199524888*^9, 3.7576902087133474`*^9}, {3.7576903879750967`*^9, 
   3.757690393045129*^9}, 3.7576913622123423`*^9, 3.7576937643947554`*^9, 
   3.757693866341409*^9, 3.7576939646230392`*^9, {3.774177842993009*^9, 
   3.7741778489626074`*^9}, {3.7741779571972127`*^9, 3.774177969461147*^9}, {
   3.7741786203497033`*^9, 3.7741786786049576`*^9}, {3.774178745852174*^9, 
   3.7741787467269692`*^9}, {3.7741788470751457`*^9, 
   3.7741788482779713`*^9}, {3.774179156085805*^9, 3.7741791638211594`*^9}, {
   3.7741800198876457`*^9, 3.7741800202469697`*^9}, 3.7741807218021326`*^9, 
   3.7741807771474037`*^9, {3.7741820295820446`*^9, 3.7741820328937473`*^9}, {
   3.774185761508911*^9, 3.774185794965639*^9}, {3.774193640775712*^9, 
   3.774193645877945*^9}}]
}, Open  ]],

Cell[CellGroupData[{

Cell["Plots", "Subsubsection",
 CellChangeTimes->{{3.7576852559555225`*^9, 3.757685270229614*^9}, {
   3.7576865786688023`*^9, 3.757686598153327*^9}, {3.7576900538803544`*^9, 
   3.757690067577242*^9}, 3.757690477785872*^9}],

Cell[BoxData[
 RowBox[{
  RowBox[{"(*", " ", 
   RowBox[{
   "Solve", " ", "the", " ", "problem", " ", "for", " ", "a", " ", 
    "frequency", " ", "of", " ", "10", " ", "Hz"}], " ", "*)"}], 
  "\[IndentingNewLine]", 
  RowBox[{
   RowBox[{"Block", "[", 
    RowBox[{
     RowBox[{"{", 
      RowBox[{
       RowBox[{"drO", "=", "0"}], ",", 
       RowBox[{"drI", "=", "0"}], ",", 
       RowBox[{"dlP", "=", "0"}], ",", 
       RowBox[{"dlN", "=", "0"}]}], "}"}], ",", " ", 
     RowBox[{"(*", " ", 
      RowBox[{"set", " ", "the", " ", "variations", " ", "to", " ", "0"}], 
      " ", "*)"}], "\[IndentingNewLine]", 
     RowBox[{
      RowBox[{
       RowBox[{"ForceSolution", "[", 
        RowBox[{"x_", ",", "t_"}], "]"}], "=", 
       RowBox[{"SolveForce", "[", 
        RowBox[{"2", "\[Pi]", " ", "10"}], "]"}]}], ";", 
      "\[IndentingNewLine]", 
      RowBox[{
       RowBox[{"BaseSolution", "[", 
        RowBox[{"x_", ",", "t_"}], "]"}], "=", 
       RowBox[{"SolveBase", "[", 
        RowBox[{"2", "\[Pi]", " ", "10"}], "]"}]}], ";"}]}], 
    "\[IndentingNewLine]", "]"}], ";"}]}]], "Input",
 CellChangeTimes->{{3.757690083598545*^9, 3.757690140352709*^9}, {
  3.757690170429702*^9, 3.7576901810533695`*^9}, {3.7576906146943502`*^9, 
  3.757690623555207*^9}, {3.757690665254274*^9, 3.757690686002407*^9}, {
  3.7741870706146374`*^9, 3.774187077314913*^9}}],

Cell[BoxData[
 RowBox[{"Animate", "[", 
  RowBox[{
   RowBox[{"Plot", "[", 
    RowBox[{
     RowBox[{"Re", "[", 
      RowBox[{"ForceSolution", "[", 
       RowBox[{"x", ",", "t"}], "]"}], "]"}], ",", 
     RowBox[{"{", 
      RowBox[{"x", ",", "0", ",", "1"}], "}"}], ",", 
     RowBox[{"PlotRange", "\[Rule]", 
      RowBox[{"(", 
       RowBox[{
        RowBox[{
         RowBox[{"{", 
          RowBox[{
           RowBox[{"-", "#"}], ",", "#"}], "}"}], "&"}], "@", 
        RowBox[{"Abs", "[", 
         RowBox[{"ForceSolution", "[", 
          RowBox[{"1", ",", "0"}], "]"}], "]"}]}], ")"}]}]}], "]"}], ",", 
   RowBox[{"{", 
    RowBox[{"t", ",", "0", ",", 
     RowBox[{"1", "/", "10"}]}], "}"}]}], "]"}]], "Input",
 CellChangeTimes->{{3.7576900298406005`*^9, 3.7576900440054913`*^9}, {
  3.7576901875908117`*^9, 3.757690190149228*^9}, {3.7576902441879745`*^9, 
  3.7576903279917116`*^9}, {3.757690631542458*^9, 3.7576906337732725`*^9}}],

Cell[BoxData[
 RowBox[{"Animate", "[", 
  RowBox[{
   RowBox[{"Plot", "[", 
    RowBox[{
     RowBox[{"Re", "[", 
      RowBox[{"BaseSolution", "[", 
       RowBox[{"x", ",", "t"}], "]"}], "]"}], ",", 
     RowBox[{"{", 
      RowBox[{"x", ",", "0", ",", "1"}], "}"}], ",", 
     RowBox[{"PlotRange", "\[Rule]", 
      RowBox[{"(", 
       RowBox[{
        RowBox[{
         RowBox[{"{", 
          RowBox[{
           RowBox[{"-", "#"}], ",", "#"}], "}"}], "&"}], "@", 
        RowBox[{"Max", "[", 
         RowBox[{
          RowBox[{"Abs", "[", 
           RowBox[{"BaseSolution", "[", 
            RowBox[{"0", ",", "0"}], "]"}], "]"}], ",", 
          RowBox[{"Abs", "[", 
           RowBox[{"BaseSolution", "[", 
            RowBox[{"1", ",", "0"}], "]"}], "]"}]}], "]"}]}], ")"}]}]}], 
    "]"}], ",", 
   RowBox[{"{", 
    RowBox[{"t", ",", "0", ",", 
     RowBox[{"1", "/", "10"}]}], "}"}]}], "]"}]], "Input",
 CellChangeTimes->{{3.757690366540559*^9, 3.7576904072890205`*^9}, {
  3.75769063656569*^9, 3.757690638936905*^9}}]
}, Open  ]],

Cell[CellGroupData[{

Cell["Response curves", "Subsubsection",
 CellChangeTimes->{{3.7576852559555225`*^9, 3.757685270229614*^9}, {
  3.7576865786688023`*^9, 3.757686598153327*^9}, {3.7576900538803544`*^9, 
  3.757690067577242*^9}, {3.7576904643229856`*^9, 3.7576904821383*^9}}],

Cell[BoxData[
 RowBox[{
  RowBox[{"(*", " ", 
   RowBox[{
   "Calculate", " ", "the", " ", "amplitude", " ", "for", " ", "the", " ", 
    "periodic", " ", "force", " ", "problem", " ", "from", " ", "1", " ", 
    "to", " ", "140", " ", "Hz"}], " ", "*)"}], "\[IndentingNewLine]", 
  RowBox[{
   RowBox[{"Block", "[", 
    RowBox[{
     RowBox[{"{", 
      RowBox[{
       RowBox[{"fmax", "=", "140"}], ",", "mon", ",", "sol", ",", 
       RowBox[{"drO", "=", "0"}], ",", 
       RowBox[{"drI", "=", "0"}], ",", 
       RowBox[{"dlP", "=", "0"}], ",", 
       RowBox[{"dlN", "=", "0"}]}], "}"}], ",", " ", 
     RowBox[{"(*", " ", 
      RowBox[{"set", " ", "the", " ", "variations", " ", "to", " ", "0"}], 
      " ", "*)"}], "\[IndentingNewLine]", 
     RowBox[{
      RowBox[{"mon", "=", 
       RowBox[{"fmax", "+", "1"}]}], ";", 
      RowBox[{"SetSharedVariable", "[", "mon", "]"}], ";", 
      "\[IndentingNewLine]", 
      RowBox[{"Monitor", "[", 
       RowBox[{
        RowBox[{"ForceResponse", "=", 
         RowBox[{"ParallelTable", "[", 
          RowBox[{
           RowBox[{"{", 
            RowBox[{
             RowBox[{
              RowBox[{"--", "mon"}], ";", "\[IndentingNewLine]", "f"}], ",", 
             "\[IndentingNewLine]", 
             RowBox[{
              RowBox[{"sol", "=", 
               RowBox[{"SolveForce", "[", 
                RowBox[{"2", "\[Pi]", " ", "f"}], "]"}]}], ";", 
              RowBox[{
               SuperscriptBox["kPipette", 
                RowBox[{"-", "1"}]], 
               RowBox[{"Abs", "[", 
                RowBox[{"sol", "/.", 
                 RowBox[{"{", 
                  RowBox[{
                   RowBox[{"x", "\[Rule]", "1"}], ",", 
                   RowBox[{"t", "\[Rule]", "0"}]}], "}"}]}], "]"}]}]}]}], 
            "\[IndentingNewLine]", "}"}], ",", 
           RowBox[{"{", 
            RowBox[{"f", ",", "0", ",", "fmax"}], "}"}]}], "]"}]}], ",", 
        "\[IndentingNewLine]", 
        RowBox[{"{", "mon", "}"}]}], "]"}]}]}], "]"}], ";"}]}]], "Input",
 CellChangeTimes->{{3.7576905924642076`*^9, 3.757690596941436*^9}, {
  3.75769082991533*^9, 3.7576908863564916`*^9}, {3.757690917478691*^9, 
  3.7576909950745883`*^9}, {3.7576910588175974`*^9, 3.757691079331729*^9}, {
  3.774185114903735*^9, 3.7741851196262803`*^9}, {3.774185215936034*^9, 
  3.7741852776373653`*^9}, {3.774185432716643*^9, 3.7741854330296216`*^9}, {
  3.774185808936391*^9, 3.774185814269288*^9}, {3.774187104276367*^9, 
  3.774187133468691*^9}}],

Cell[BoxData[
 RowBox[{
  RowBox[{"(*", " ", 
   RowBox[{
   "Calculate", " ", "the", " ", "amplitude", " ", "for", " ", "the", " ", 
    "oscillating", " ", "base", " ", "problem", " ", "from", " ", "1", " ", 
    "to", " ", "140", " ", "Hz"}], " ", "*)"}], "\[IndentingNewLine]", 
  RowBox[{
   RowBox[{"Block", "[", 
    RowBox[{
     RowBox[{"{", 
      RowBox[{
       RowBox[{"fmax", "=", "140"}], ",", "mon", ",", "sol", ",", 
       RowBox[{"drO", "=", "0"}], ",", 
       RowBox[{"drI", "=", "0"}], ",", 
       RowBox[{"dlP", "=", "0"}], ",", 
       RowBox[{"dlN", "=", "0"}]}], "}"}], ",", " ", 
     RowBox[{"(*", " ", 
      RowBox[{"set", " ", "the", " ", "variations", " ", "to", " ", "0"}], 
      " ", "*)"}], "\[IndentingNewLine]", 
     RowBox[{
      RowBox[{"mon", "=", 
       RowBox[{"fmax", "+", "1"}]}], ";", 
      RowBox[{"SetSharedVariable", "[", "mon", "]"}], ";", 
      "\[IndentingNewLine]", 
      RowBox[{"Monitor", "[", 
       RowBox[{
        RowBox[{"BaseResponse", "=", 
         RowBox[{"ParallelTable", "[", 
          RowBox[{
           RowBox[{"{", 
            RowBox[{
             RowBox[{
              RowBox[{"--", "mon"}], ";", "\[IndentingNewLine]", "f"}], ",", 
             "\[IndentingNewLine]", 
             RowBox[{
              RowBox[{"sol", "=", 
               RowBox[{"SolveBase", "[", 
                RowBox[{"2", "\[Pi]", " ", "f"}], "]"}]}], ";", 
              RowBox[{"Abs", "[", 
               RowBox[{"sol", "/.", 
                RowBox[{"{", 
                 RowBox[{
                  RowBox[{"x", "\[Rule]", "1"}], ",", 
                  RowBox[{"t", "\[Rule]", "0"}]}], "}"}]}], "]"}]}]}], 
            "\[IndentingNewLine]", "}"}], ",", 
           RowBox[{"{", 
            RowBox[{"f", ",", "0", ",", "fmax"}], "}"}]}], "]"}]}], ",", 
        "\[IndentingNewLine]", 
        RowBox[{"{", "mon", "}"}]}], "]"}]}]}], "]"}], ";"}]}]], "Input",
 CellChangeTimes->{{3.7576905831197476`*^9, 3.757690608157908*^9}, {
   3.7576907037709208`*^9, 3.7576908448446255`*^9}, {3.7576908942657423`*^9, 
   3.7576908985401697`*^9}, 3.7576909687104197`*^9, {3.757691037943663*^9, 
   3.7576910505953445`*^9}, {3.7741851118972373`*^9, 
   3.7741851224701014`*^9}, {3.774185218920167*^9, 3.774185219482603*^9}, {
   3.7741852826067605`*^9, 3.7741852978884554`*^9}, {3.7741854354692106`*^9, 
   3.774185435656748*^9}, {3.77418581126396*^9, 3.7741858181604757`*^9}, {
   3.7741871465657997`*^9, 3.7741871523876295`*^9}}],

Cell[CellGroupData[{

Cell[BoxData[
 RowBox[{
  RowBox[{"(*", " ", 
   RowBox[{"Plot", " ", "the", " ", "two", " ", "response", " ", "curves"}], 
   " ", "*)"}], "\[IndentingNewLine]", 
  RowBox[{"ListPlot", "[", 
   RowBox[{
    RowBox[{"{", 
     RowBox[{"ForceResponse", ",", "BaseResponse"}], "}"}], ",", 
    RowBox[{"Joined", "\[Rule]", "True"}], ",", 
    RowBox[{"Frame", "\[Rule]", "True"}], ",", 
    RowBox[{"FrameLabel", "\[Rule]", 
     RowBox[{"{", 
      RowBox[{"\"\<f [Hz]\>\"", ",", "\"\<\[Chi]\>\""}], "}"}]}]}], 
   "]"}]}]], "Input",
 CellChangeTimes->{{3.7576909826881094`*^9, 3.7576910234511704`*^9}, {
  3.757691106990706*^9, 3.7576911212491975`*^9}, {3.757693945403716*^9, 
  3.757693984076364*^9}, {3.757694824115965*^9, 3.7576948270019836`*^9}, {
  3.75769489657943*^9, 3.7576948967978315`*^9}, {3.7741925922831926`*^9, 
  3.77419259406399*^9}, {3.7741936652154694`*^9, 3.7741936755457363`*^9}}],

Cell[BoxData[
 GraphicsBox[{{}, {{}, {}, 
    {RGBColor[0.368417, 0.506779, 0.709798], PointSize[0.011111111111111112`],
      AbsoluteThickness[1.6], LineBox[CompressedData["
1:eJw9zQ1UTHkcxvGbqNWstNVqSjGUxaoJlRB6lFRKZqbpbco0024SMt7i5G1v
aTvCZhV5ayIvo7UUoo3drZtUkpdIaVKElLISWc5i7a7jd/eec+//fM5zvv87
IkYji+3HMMwP/70fT/5Zbvzx2+v5Sb2e0TF9GYfMeDOwCitYPMye92eIOiBw
83HhbYaEszeOunrytsTL2+XWWT68hfBru3hE9r9t0fC9Vps3nbcI5kM0CZ1O
vEfCaaZrduWXvB1QHcFlj+9+Tv4KQlHzz0938x6D41LtslA33l9jfUlbQ0JF
D9kR2wbYi5O9eYux3zHj4vBfnpHHQzl4BvqLeE9A7ep2BcP+QZ6IlnElfV1N
T8kuEF9Qtmxx5O2KdYXuN7LWd5PdMEpfMzjrShd5EuK1EYIeK97umJbTEXgv
9gl5MnTxZsXLznWSp8CqLOi3NGPeU1GeMvtZU1QH2QORrmlL3557TJ4GnWKJ
PsqC93SMvnhbI09sJ8/A9dfGprYtj8ieGNWxyFLvyxvYXK98nlvy8JNZYMqh
GKwQk5mZyJ3DFAT89ID2mTDa90BmM5bMeOHJQv+GypNttHsh5ojKYbw7mfHG
ZQ9VX8KW+7R7Y9cYS9Giwnu0z4JDz1EYtbbSPgtvnLcuemFOZnwwz9ztuF7S
QrsPunIvGyZk36V9Nvr9eHqW4lEz7bMh/+BzXOpOZnzxILdUMSBTT7svOgSO
58f2NdHuh6K85GOJCjLrh30b2KJD1Xdo90e95TPHhKlk1h9xiR1uO8800j4H
OvHKMr0zmZ2DBbv3pPU700B7AJxX3DNqnExmA6CI6R8/7NJt2gORbGy4JD+Y
zAZCpjEM8+6sp30uIp0867mNZHYumg3eNb+y5vcgcEUHtOdKbtEeBIXduZi7
CjIzDxF6k7Vg+H0e5EV9FuX5N2mXYEZ6xQQPORkSbI07vDWjH5mVAJ/HJOUU
1X0yJ8F5++oW3zgyI8UZzQVBoh0ZUrTHmSRZnLhBvRTOjMFj/QgyJ0W8Z8Gd
QTnXqZdhWW+BKMWGDBnW7AwpF2ivUS/DQUnN9WR7MieDKNVW/vvJq9QH437N
zUl7PcgIRlnAWZuXV2upD8bNvf2lOjWZC4bZ7K3Fu/66Qr0cbp3xR/J2kiFH
798BjScmklk5glX3YvfX11Avx/j87jzZGjITgliPp4PO25ERgrXPjAOKqy5T
H4LbBkKBywoyF4I6TZmBtYjMhGKscWajrK6a+lDsvRRnfTWFzIbCWt3lutyd
zIViyMuub5x7qqgPwzUvTf4rHRlhSBJuLi1Uk9kwDE/601IyjMyFIcu0vKKy
pZL6cEyXNm4y0JIRjuZbQ469UpLZcHjbtpntGEnmwrFk5QdxTecl6iPw2tyw
b3sBGREwzXtX27SazEbASsce3A0yF4F139nVcAK+V8DK7p2Jf1MF9QqUml7O
HKUjswqsSi3sDUgkcwp4jdZ+ccaHzERi8IKp3kFWfB+Jx7EdNlbdF6mPhM+G
tHTDUjIXiUVBBndMsshMFCS64nSHeDKi0LUDiX7g+yikWiw8vVTI91EonLBs
z/YX5dTPR+sKwaXDtWTMBxrKTI7oyOx8tARpNqSnkLn5eC3+8O3caL5XwiHM
Gl3T+F6J9zeE5aFD+V6JUxf+rt3+lqNeiVbL7FUZzWQmGmMWbnwf+CsZ0agS
Vt2szCGz0bDeo93Wt5Hvo/Fm3bqeOjXfq7DFtqE93IcsUiFp+cjVaWP5+1SY
Eze9UW5KVqkQa1ZXs7GzjO5XIXVvt3hTEfmgChnV/5gVsGROhc1O4x6/DiK3
qWBvNE8ZMozMqDE0fuDi8p5S+r8aVx9WuLhwZKhhO6FReDiTrFJjcU3ZqYEL
yKwaa7SrqqKnlnr+C3K6oBE=
      "]]}, 
    {RGBColor[0.880722, 0.611041, 0.142051], PointSize[0.011111111111111112`],
      AbsoluteThickness[1.6], LineBox[CompressedData["
1:eJxVkg0wlHkcxzcVpborlF6IFNLpwpHE8t215DXWvmDtrt1EyYXCTU1kMSdX
Ei5XTkJKbyRUV9PbOnJlmEsp4SrXVc5LlJza4eruZp5fM/fM7Dzzmc/z+f/2
/3+eJRvigiK1WCzW/n9//93/f712o7to2ctnrqbELOS777+T5U08DZ8dKTDJ
TSKejQ2XTPq7yogNkK9sfXm+hXg+2poOc2tGiY1gf9wr+8L8NwyborYznd/o
SGyGo+UTJxbyiZfBz2N639KNxBZIrdFOVMUTL8dUHaeGKd8Qr8ADsycbf0ok
tkZoB7eh5WviLyHpHe4slRPbwDjzcU61D7Et3OevDMi2JbZDh0p4rFOf+Cv8
XBLlzxmh/dijfTMnaWsrsQN4uiNvtSqIV6PbrcGoOJnYEXWm9tea+cRrsKCr
zG+mBbETykt8eBVvhxlei6gVvWqtImJn3Ltvr/2AS+yC63lReacGhhhmY9Vp
nfbhAmJXxDqOnNPmErvh+K4XNg6vXzEM5A0VrKwtZVgFOCZ3V54QkOfAzime
88V08hxcdi8fE9QPMp6LkpJbNsuTGVZxcfPGVpfTTuTdUWFkUHVPM8B4d/AW
pKiKrjHM4qE8+rLZuzTyPFg1L/Z96E3eA0k1MYcsDch7oCnSbdWjnn7Ge0L8
/taa9mqGVZ7I6fRy1kkjvw7m2cOxUiH5dfjlYOXEDSvyXihzHrJZOIm8F2K9
/cpDu/oY743ENkNR9EWGVd64eGqgySGfvA9uj7l8XhlP3gf6LUlPrgSS90Wc
Xv9efzvyvsibM2+ueC55P1i3OFo1aP5kvB96Hc1Mvn3KMMsfZxbFv89uIu+P
2Z4JspZz5NdjYsyp0OEw+fVAfvPBq+nkA/CD9ds2fiz5AIzWXooclJAPhGRG
5kiqF8MIxK522bFJjvR8IOq6H5tusmBYHYjgiM0FFfOo50P8R2TxJR3q+WBL
cj1zNL1Mz8dJC9V080GG1XwkFkoatz9lmBWEXxMuXIy7zzCCwFbfTTe4TX0Q
hq7EaEuuUx+EjiWtOU511AswLmRXVZ6mXoCKVcvZVaXUC1CgWxLucJh6AQo3
lO9wy6VeiL9nlaxoyqJeCKuJFkFjGvVC7NnZo+uwi3ohLOxnHdFPol6EBi4y
w+KoF2H3om07pm2hXoT8tZYB8yKpF+GasZFemoJ6MbK6jN/wpNSLoS9+xJGH
UC/GNlvzPXeE1IsRXHdVmsGnPhgueeyMrPXUB+N38cOuB77UB2OjyxnlZm/q
g7FdE2LHXkd9CBI6i9P5HtSHQB7wquyYO/UhyOM+f7eSS30Iml6kTHkD6kNx
5miPtM+N+lCIOmvOGhCrQlGouVkd70p9KJJT9ZzH2dRLcPejjl0tMSQYObh7
7/fEKgl0vWb4FhOrJbDQfpbZ+qkPQ1j1gS1mtD7CcNbc0PJHYlUYZkzt/GBH
/0cdBsukAs4AMUuKx+O/+dbTfiBFxOTvMus41EuxT2MZqf60fymeB9RHv6Tz
YckwWdtk8bJP5yfDtANcwx2e1MvwsUQz2kPnrZYhxfR9uIzeB0uO0ecq3UEf
6uUY7L5bvc+PejmWpDbrO9P7VcvREHdWSxNAfTg+PKzyb6TvAeHo6zfuKBJQ
H47VsozU3SLqw8Efb7ONCaZegY6K2T2KUIZNFWhtWpohD6P1FIi6emhhhIxh
hQJbauMrt4bT+gp49UzwUpQMlyqwqHffWG4EzVMgRFTUeZK+/x4FshIEM+s3
0XwlXJOyarujab4SOwWJf43F0Hwlwgx1JuvF0nwlTIsd5ljH03wlNp33FPG2
97r9A344rjo=
      "]]}}, {}},
  AspectRatio->NCache[GoldenRatio^(-1), 0.6180339887498948],
  Axes->{True, True},
  AxesLabel->{None, None},
  AxesOrigin->{0, 0},
  DisplayFunction->Identity,
  Frame->{{True, True}, {True, True}},
  FrameLabel->{{
     FormBox["\"\[Chi]\"", TraditionalForm], None}, {
     FormBox["\"f [Hz]\"", TraditionalForm], None}},
  FrameTicks->{{Automatic, Automatic}, {Automatic, Automatic}},
  GridLines->{None, None},
  GridLinesStyle->Directive[
    GrayLevel[0.5, 0.4]],
  Method->{},
  PlotRange->{{0, 140.}, {0, 1.091313135708732}},
  PlotRangeClipping->True,
  PlotRangePadding->{{
     Scaled[0.02], 
     Scaled[0.02]}, {
     Scaled[0.02], 
     Scaled[0.05]}},
  Ticks->{Automatic, Automatic}]], "Output",
 CellChangeTimes->{{3.7576911125443416`*^9, 3.7576911216548*^9}, 
   3.757691229687493*^9, 3.7576912968791237`*^9, 3.7576913989193773`*^9, 
   3.757691974366267*^9, 3.7576923653833866`*^9, 3.757692476503899*^9, 
   3.7576925816651735`*^9, 3.7576930677350893`*^9, 3.757693791336128*^9, 
   3.757693914218116*^9, {3.7576939559337835`*^9, 3.757693984840769*^9}, 
   3.7576944349684706`*^9, 3.757694720015498*^9, {3.7576948705262628`*^9, 
   3.7576948998242507`*^9}, 3.75837157016086*^9, 3.7583717593879843`*^9, 
   3.7737452480610027`*^9, 3.7741777242733727`*^9, 3.7741778767422223`*^9, 
   3.7741784934462395`*^9, 3.774178562088133*^9, 3.7741788242894635`*^9, 
   3.774179078555269*^9, 3.7741791984621496`*^9, 3.774180752247492*^9, 
   3.774180814236291*^9, 3.774182071320958*^9, 3.774185154431803*^9, 
   3.774185312030935*^9, 3.7741858453048487`*^9, 3.774187253546536*^9, 
   3.7741888331793666`*^9, 3.77419048811764*^9, 3.774191680085205*^9, 
   3.7741925952668095`*^9, 3.774193228904434*^9}]
}, Open  ]]
}, Open  ]],

Cell[CellGroupData[{

Cell["\<\
Fit to calibration measurement with constraints on the fit parameters\
\>", "Subsubsection",
 CellChangeTimes->{{3.7576852559555225`*^9, 3.757685270229614*^9}, {
  3.7576865786688023`*^9, 3.757686598153327*^9}, {3.7576900538803544`*^9, 
  3.757690067577242*^9}, {3.7576904643229856`*^9, 3.7576904821383*^9}, {
  3.774185020676547*^9, 3.7741850355561028`*^9}, {3.7741916637562428`*^9, 
  3.7741916782289066`*^9}}],

Cell[BoxData[
 RowBox[{
  RowBox[{"(*", " ", 
   RowBox[{
   "calculate", " ", "the", " ", "derivetives", " ", "of", " ", "the", " ", 
    "response", " ", "function", " ", "with", " ", "respect", " ", "to", " ", 
    "the", " ", "parameters", " ", "that", " ", "shall", " ", "be", " ", 
    RowBox[{"adapted", "."}]}], " ", "*)"}], "\[IndentingNewLine]", 
  RowBox[{"(*", " ", 
   RowBox[{
    RowBox[{
    "we", " ", "evaluate", " ", "the", " ", "derivatives", " ", "by", " ", 
     "a", " ", "simple", " ", "finite", " ", "difference", " ", 
     RowBox[{"scheme", ".", " ", "To"}], " ", "do", " ", "so"}], ",", " ", 
    RowBox[{
    "we", " ", "add", " ", "a", " ", "small", " ", "number", " ", "to", " ", 
     "one", "\[IndentingNewLine]", "of", " ", "the", " ", "parameters", " ", 
     "and", " ", "calculate", " ", "the", " ", "corresponding", " ", "spring",
      " ", "constant", " ", "and", " ", "response", " ", 
     RowBox[{"curve", ".", " ", "From"}], " ", "this", " ", "we", " ", 
     "subtract", "\[IndentingNewLine]", "the", " ", "\"\<original\>\"", " ", 
     "values", " ", "and", " ", "normalize", " ", "by", " ", "the", " ", 
     "magnitude", " ", "of", " ", "the", " ", 
     RowBox[{"variation", ".", " ", "The"}], " ", "procedure", " ", "is", " ",
      "repeated", " ", "for", " ", "all", "\[IndentingNewLine]", "parameters",
      " ", "that", " ", "are", " ", "considered", " ", "in", " ", "the", " ", 
     RowBox[{"fit", "."}]}]}], " ", "*)"}], "\[IndentingNewLine]", 
  RowBox[{
   RowBox[{"ResponseDerivs", "=", 
    RowBox[{
     RowBox[{
      RowBox[{"Block", "[", 
       RowBox[{
        RowBox[{"{", 
         RowBox[{
          RowBox[{"fmax", "=", "140"}], ",", "mon", ",", "norm", ",", "sol"}],
          "}"}], ",", 
        RowBox[{
         RowBox[{"mon", "=", 
          RowBox[{
           RowBox[{"Length", "[", "#", "]"}], "*", 
           RowBox[{"(", 
            RowBox[{"fmax", "+", "1"}], ")"}]}]}], ";", 
         RowBox[{"SetSharedVariable", "[", "mon", "]"}], ";", 
         "\[IndentingNewLine]", 
         RowBox[{"Monitor", "[", 
          RowBox[{
           RowBox[{
            RowBox[{
             RowBox[{"(", "\[IndentingNewLine]", 
              RowBox[{
               RowBox[{"norm", "=", 
                RowBox[{
                 RowBox[{"SelectFirst", "[", 
                  RowBox[{"#", ",", 
                   RowBox[{
                    RowBox[{
                    RowBox[{"#", "[", 
                    RowBox[{"[", "2", "]"}], "]"}], "\[NotEqual]", "0"}], 
                    "&"}]}], "]"}], "[", 
                 RowBox[{"[", "2", "]"}], "]"}]}], ";", "\[IndentingNewLine]", 
               RowBox[{"{", "\[IndentingNewLine]", 
                RowBox[{"(*", " ", 
                 RowBox[{
                 "finite", " ", "difference", " ", "derivative", " ", "for", 
                  " ", "the", " ", "spring", " ", "constant"}], " ", "*)"}], 
                "\[IndentingNewLine]", 
                RowBox[{
                 RowBox[{
                  RowBox[{"Block", "[", 
                   RowBox[{
                    RowBox[{"{", 
                    RowBox[{
                    RowBox[{"f", "=", "0"}], ",", "drO", ",", "drI", ",", 
                    "dlN", ",", "dlP"}], "}"}], ",", 
                    RowBox[{
                    RowBox[{"Set", "@@@", "#"}], ";", 
                    RowBox[{"sol", "=", 
                    RowBox[{"SolveForce", "[", 
                    RowBox[{"2", "\[Pi]", " ", "f"}], "]"}]}], ";"}]}], "]"}],
                   ";", "\[IndentingNewLine]", 
                  RowBox[{
                   RowBox[{"(", 
                    RowBox[{
                    RowBox[{"(", 
                    RowBox[{"Abs", "[", 
                    RowBox[{"sol", "/.", 
                    RowBox[{"{", 
                    RowBox[{
                    RowBox[{"x", "\[Rule]", "1"}], ",", 
                    RowBox[{"t", "\[Rule]", "0"}]}], "}"}]}], "]"}], ")"}], 
                    "-", "kPipette"}], ")"}], "/", "norm"}]}], ",", 
                 "\[IndentingNewLine]", 
                 RowBox[{"(*", " ", 
                  RowBox[{
                  "finite", " ", "difference", " ", "derivative", " ", "for", 
                   " ", "the", " ", "response", " ", "curve"}], " ", "*)"}], 
                 "\[IndentingNewLine]", 
                 RowBox[{"ParallelTable", "[", 
                  RowBox[{
                   RowBox[{"{", 
                    RowBox[{
                    RowBox[{
                    RowBox[{"--", "mon"}], ";", "\[IndentingNewLine]", "f"}], 
                    ",", "\[IndentingNewLine]", 
                    RowBox[{
                    RowBox[{"Block", "[", 
                    RowBox[{
                    RowBox[{"{", 
                    RowBox[{"drO", ",", "drI", ",", "dlN", ",", "dlP"}], 
                    "}"}], ",", 
                    RowBox[{
                    RowBox[{"Set", "@@@", "#"}], ";", 
                    RowBox[{"sol", "=", 
                    RowBox[{"SolveBase", "[", 
                    RowBox[{"2", "\[Pi]", " ", "f"}], "]"}]}], ";"}]}], "]"}],
                     ";", "\[IndentingNewLine]", 
                    RowBox[{
                    RowBox[{"(", 
                    RowBox[{
                    RowBox[{"Abs", "[", 
                    RowBox[{"sol", "/.", 
                    RowBox[{"{", 
                    RowBox[{
                    RowBox[{"x", "\[Rule]", "1"}], ",", 
                    RowBox[{"t", "\[Rule]", "0"}]}], "}"}]}], "]"}], "-", 
                    RowBox[{"BaseResponse", "[", 
                    RowBox[{"[", 
                    RowBox[{
                    RowBox[{"f", "+", "1"}], ",", "2"}], "]"}], "]"}]}], 
                    ")"}], "/", "norm"}]}]}], "\[IndentingNewLine]", "}"}], 
                   ",", 
                   RowBox[{"{", 
                    RowBox[{"f", ",", "0", ",", " ", "fmax"}], "}"}]}], 
                  "]"}]}], "\[IndentingNewLine]", "}"}]}], 
              "\[IndentingNewLine]", ")"}], "&"}], "/@", "#"}], ",", 
           "\[IndentingNewLine]", "mon"}], "]"}]}]}], "\[IndentingNewLine]", 
       "]"}], "&"}], "@", 
     RowBox[{"{", 
      RowBox[{
       RowBox[{"{", 
        RowBox[{
         RowBox[{"drO", "\[Rule]", 
          SuperscriptBox["10", 
           RowBox[{"-", "8"}]]}], ",", 
         RowBox[{"drI", "\[Rule]", "0"}], ",", 
         RowBox[{"dlN", "\[Rule]", "0"}], ",", 
         RowBox[{"dlP", "\[Rule]", "0"}]}], "}"}], ",", 
       RowBox[{"{", 
        RowBox[{
         RowBox[{"drO", "\[Rule]", "0"}], ",", 
         RowBox[{"drI", "\[Rule]", 
          SuperscriptBox["10", 
           RowBox[{"-", "8"}]]}], ",", 
         RowBox[{"dlN", "\[Rule]", "0"}], ",", 
         RowBox[{"dlP", "\[Rule]", "0"}]}], "}"}], ",", 
       RowBox[{"{", 
        RowBox[{
         RowBox[{"drO", "\[Rule]", "0"}], ",", 
         RowBox[{"drI", "\[Rule]", "0"}], ",", 
         RowBox[{"dlN", "\[Rule]", 
          SuperscriptBox["10", 
           RowBox[{"-", "6"}]]}], ",", 
         RowBox[{"dlP", "\[Rule]", "0"}]}], "}"}], ",", 
       RowBox[{"{", 
        RowBox[{
         RowBox[{"drO", "\[Rule]", "0"}], ",", 
         RowBox[{"drI", "\[Rule]", "0"}], ",", 
         RowBox[{"dlN", "\[Rule]", "0"}], ",", 
         RowBox[{"dlP", "\[Rule]", 
          SuperscriptBox["10", 
           RowBox[{"-", "6"}]]}]}], "}"}]}], "}"}]}]}], ";"}]}]], "Input",
 CellChangeTimes->{{3.759139612739134*^9, 3.759139622177255*^9}, {
   3.75913966078975*^9, 3.759139670321472*^9}, {3.7591398012579517`*^9, 
   3.7591398099316626`*^9}, 3.7591398534570904`*^9, 3.759139978248291*^9, {
   3.7591400173421416`*^9, 3.759140041163494*^9}, {3.7591400744551077`*^9, 
   3.759140074517508*^9}, {3.7591549046787477`*^9, 3.759154916008045*^9}, {
   3.7591571768619976`*^9, 3.759157201606686*^9}, {3.759158243714745*^9, 
   3.7591582440116215`*^9}, {3.7591583937360134`*^9, 3.75915839912842*^9}, {
   3.759158452293561*^9, 3.759158452574839*^9}, {3.7741851808090096`*^9, 
   3.7741851810910063`*^9}, {3.774185211949787*^9, 3.7741852127933435`*^9}, {
   3.774185305694872*^9, 3.7741854238228426`*^9}, {3.7741854635554314`*^9, 
   3.774185505793782*^9}, {3.7741855594303226`*^9, 3.7741855833680463`*^9}, {
   3.774185835102462*^9, 3.7741859530330205`*^9}, {3.7741873170175285`*^9, 
   3.774187317400725*^9}, {3.774187347695755*^9, 3.774187356675233*^9}, {
   3.774187392553133*^9, 3.774187422762207*^9}, 3.7741876327567797`*^9, {
   3.7741885974346933`*^9, 3.774188742811549*^9}, {3.77418885142971*^9, 
   3.7741888571653194`*^9}, 3.7741889907803526`*^9, {3.7741890897059493`*^9, 
   3.774189091580533*^9}, {3.774189210959607*^9, 3.7741892124469447`*^9}, {
   3.7741892502503653`*^9, 3.774189310746396*^9}, 3.7741894236154394`*^9, {
   3.7741894660673122`*^9, 3.774189481244705*^9}, {3.7741901417614264`*^9, 
   3.774190236854313*^9}, {3.77419028697351*^9, 3.774190338066345*^9}, {
   3.774190405264661*^9, 3.774190414207528*^9}, {3.774190511904318*^9, 
   3.7741905383365326`*^9}, {3.7741905756187525`*^9, 3.77419061066483*^9}, 
   3.7741906780102615`*^9, {3.77419077765567*^9, 3.774191075541849*^9}, 
   3.7741911181517353`*^9, {3.7741936994862905`*^9, 3.774193718622014*^9}}],

Cell[CellGroupData[{

Cell[BoxData[
 RowBox[{
  RowBox[{"(*", " ", 
   RowBox[{
   "plot", " ", "the", " ", "derivatives", " ", "of", " ", "the", " ", 
    "response", " ", 
    RowBox[{"curves", ".", " ", 
     RowBox[{"They", "'"}]}], "re", " ", "very", " ", "sensitive", " ", "to", 
    " ", "rInner", " ", "and", " ", 
    RowBox[{"rOuter", "."}]}], " ", "*)"}], "\[IndentingNewLine]", 
  RowBox[{"ListPlot", "[", 
   RowBox[{
    RowBox[{"ResponseDerivs", "[", 
     RowBox[{"[", 
      RowBox[{"All", ",", "2"}], "]"}], "]"}], ",", 
    RowBox[{"Joined", "\[Rule]", "True"}], ",", 
    RowBox[{"PlotRange", "\[Rule]", "All"}], ",", 
    RowBox[{"Frame", "\[Rule]", "True"}], ",", 
    RowBox[{"FrameLabel", "\[Rule]", 
     RowBox[{"{", 
      RowBox[{"\"\<f [Hz]\>\"", ",", "\"\<Derivatives [A.U.]\>\""}], 
      "}"}]}]}], "]"}]}]], "Input",
 CellChangeTimes->{{3.774189451907507*^9, 3.7741894590499687`*^9}, {
  3.774189523461994*^9, 3.774189545294755*^9}, {3.7741906163838034`*^9, 
  3.774190618820719*^9}, {3.774190682059583*^9, 3.7741906826219473`*^9}, {
  3.7741924919029827`*^9, 3.7741925092263093`*^9}}],

Cell[BoxData[
 GraphicsBox[{{}, {{}, {}, 
    {RGBColor[0.368417, 0.506779, 0.709798], PointSize[0.008333333333333333], 
     AbsoluteThickness[1.6], LineBox[CompressedData["
1:eJxt1H001XccB/A7RKKllGvFuhS1GXHVPLV5e+hGHsL1dD1eNTmpUI2opd9t
pbJho4eDkI2ZmZ5Mpxi7ETtsKwpLEvIQKaSQHtba6fPtr91z7rnndT/n/f1+
f9/v5/fV2xDtFa7A4/FSXn//+/3/z5htQMghrfwZhXL6Azv46vxaowvkmRjo
VeSrmMvJGrAN1t8pm6glz8fp3NBPjbrryNrwL67vvJDGrAMfS8kP+pU1ZAEe
DMiTxVEVZH201i+LsOz/nrwU3feME8eyivDGhogeP7nb17SWvBznsr6+MyZq
Jn+I0evWh480tJM/gqWbOt96ew/ZBAmSpsa05QNkU0RbRCcoD98nm4GvNhxi
kj1KFqKtVdstb8442Ryt+dNxz02fkFfCuFwu2/bBJHkVPFUjZDaPp8gfI1mS
2XQ7eZpsgcayOeKGkWdkS3hYxlQtXvyCbIWuzF3rXHVfkq0RYy1UKh9mtsFB
q7ZvY1L+Ia9GdNGPGu8ovyJ/As1LL4v1JMyfIiIv9nJ2MrMtJIo/L1yeywzs
yU8M8ztB5oBOm2ynowmsboeLk1rG19eyuh0MEx2H5s1gdXvcWDEt6Cyj9XD2
OMY3K5D5svU5IMp4zmWNUVo/54CDeamTwfvY8zhiyiZLQUOV1R1xMDfz1NYU
th9roPskU6V5Nplbg5dTgWV2Xz2nugjhozV/FCuTORGuWP2SfoNj+7sWHVcd
V219RvvPrYVuXrO7yufsPJygzo+crz/ylOpOyHfKNTLcTOY5I2nMXLi1n86T
c0bJ7ZLN9hvZ+a6Df736yva7dP7cOuRFxmVt+4z1gwtmHXeZMhicoLoLZIts
yvSiyDxXOLn/9SphkvqJc8W9lno1exnrLzcoRC4cOPQuq7tB2W7IySf3MdXd
kTvBNzxrSubcIRKUxmfXsX5dD6X9qYf4wWRuPWa28nbqTz2iugf+rHyYcjGD
DA8YvNh4tkVI5jwQ12qSGNMy9sZyD2groOBAPJnnCaVNTbNUF5PhiSMtRar3
0+j94TxRZeY5mDgwQnlP7BLeaKmyI/O88HjgwuGM/IeU98KX6RPlD2aQOS/k
h5hJyqMeUN4LJYUnl97qGKa8GEuFpeVr3cgQ41zO+vj7NfQ+c2IYd8zbf241
WS6Gi/G1jKSKIcp7Y9IuxydwNRneqEr9tUenZpDy3lDW6TWocCHLvVEQMX5U
v/0e5X0gEl9TFEWS4YMi/2WzFryi+4XzQfHp2GzuBFn+2lU6drvN2f3ji9/u
nNZ6cr2f8r7A/grDyVgy5wtZhucZoQ5Z7gthg+eGO3V9lPdD4/m7e/7eQYYf
5pd1Fc5bQub8oHHJtu1AWy/l/VB/6fDeJSlknj8MC7q+6BOR4Q/NkiKjakUy
549v9H4SFdXepbw/Mn9vqz2eROZJoHRF/P4BVzIk6OTnGUQsIHMSnE9teGTR
Q/evXILeMwqPRs6w+zgAV3OE7QdkZARg+2K9knEfMheAqFCv78yMWT4Aivyd
K9ersHwgzFblLFHt66Z8IJ42Du46VkvmAnG2btz+ViFZHojE/LiW5mQyLwhH
tTRL4nawfBD0qtO31AaxfBDCq4d0ypxZPgg16DeEFcsHY8Xppq5wI5YPhrbu
s0aBgOWDER+rmxfBZ/lgJN/0M7Wey/IheOW+NzB9NsuH4IZjqWyLOsuH4Fh0
h/ZlVpeHYFOnZlbq23wo1J4Gx1xj4yMUgoPVon1v5w+FhbJbWiZbnzwU2vY5
je+9Xb8UCmeD4p47kQVSpPaKlawD2XhSLCkdGWiKJkulSDL3SKpMYuNL0exg
smoij3xKCmcX076ESjafFOo5AW4O7eRuKQYy1c67TbP5w3DzVNFoxiI6T0EY
zDvi5XPB+iEMXTv2COo3kaVhsG12ic5OY/0Rhsi5y6zOVPTgX7eVr3A=
      "]]}, 
    {RGBColor[0.880722, 0.611041, 0.142051], PointSize[0.008333333333333333], 
     AbsoluteThickness[1.6], LineBox[CompressedData["
1:eJxt1Hs0lGkcB/CJTtlopezWRjUqtckRkUtSX5eR3DIYDGIm993a6ZSKkt7q
xEpIlyV0cdcq3XZJiXeTSzYqKt2II0kl0lUXbXv29/y3c86cOZ/5nu+ceZ7f
87w6KxXuIUoCgSDp6/vfz/9/DSy5ebtNvUwpHvQF9G72HT7RkU5WQV5qUcJv
R3LI4+AiTU2ZnlFI1sTs48pKjrd+J0/CkwHVGbM6i8naKOV9SwvDWS7ETxM8
TFUXFJCn47jrfLPalYfJM+HiPk9ke3oneRai0hOLtHMT+f/8I8J60gzCtuST
9eAldT816fUZsj6Su2L6Fa0XyAZ455KOun2XyIaIGJKX1IrryEYoj0+W2I2+
Sp6P5FJDlWzn62Rj6CnVvt8f1Uw2gbBdf+zR2JvkBdCKvfhW6nObbArHVpc9
BSPukM2w+vGdynVRd8nm0A23lEVU3CNboDiy4WNK033yQoxOECt/OvWAbAmV
u8qVXGgbeRHGTK4UrR5ktsJwXNkJiU87eTGaBh9JejKZlyDoW/XWOp4ZcG9f
INjSQOaAgV/7IvwrWG6NCh1by20HWW6N7uCGVbXBLLfB81HzWy8LWW6DJaNv
lLZcY//HFqvbM1VVI8mcLe5nvOq1V2e5Hfrqj/bMzaX1cXawCNp+bK4RW68I
lbmxHgnnaT84ERplSx0CwPbHHvzaQO5wNe0fZ4+FoeZF2iK2n0uh0NLpT6qh
/eaWIjJu6o4kEdt/B6TlbTx3pIbmwzngsX55h4k9m9cyJA2KW4rrWilfBv34
ycaejmSBI9QyHvutaaJ5c46QV1vZm3my+TvhVvXdt7fu36LcCSZj83vWhJAF
zpgYWWSq+5LOD+eM4x6rT32zlZ0nF+TFjzs3T53lLqjYqT8+L7uFcld8vz51
v8KUzLmiPUStKq2Rnc/lqJiSiGlhZG45rGOzIkYps9wNbVkNKU7ZN/4z3BB8
1jr4mTWZc4OfubJV5yM6/7wbqrvkktm72H0QQ7t+aGSZERliHMgsa9Mou0Z9
MYJyLnnoqZN5MVZtMqor+LmJ+u740iz9uP5qI/Xd8co0VyfOiMy541PW0fKa
DLqPvDtMzHrTp6uw++kBg5JF93dF/019D5RqvM9+/qKB+h7YNHwl2jSczHvg
epDwi1f3Fep7olyaZWwVSoYnErUvcHee1lPfE2JhT/GkdWTeEwrjojd9w+x5
IcEj1XztZclkSNBpLjXX0iFzEozpO/lMUlZLfQm825zDnrmRBV5QOTbeoqmv
hvpeuHfM0vtlEpnzwul68wMORmTeC7ic0FPXepn63pCWxFQFbSPDGzMFDeoa
BmTOG98ZGi+saaumvjem9FeobdhDFvhArC+o/cGeDB9E7i3pLxim5yPnAwPH
yYc0z5N5H2h7O+r4RrHnpxRRD5qtFBZkSHGXtxty+vwX9aXIUNj8+aSazEuh
6eUsXJxEFvii70K4mUhKhi+iexSW72azvi/GZa7PcRniqe8LvkRV06aRLPCD
49SWzqZcMvxwVmz7qS+GzPnhj5Ky7oM+rO+H8Ih1Oo2mrO+P7Ze2cdsnsr4/
rF2LOyLeVFHfHxMmbphTxZN5f4Rp6XV+2EMWrEBc4YPHE0LJWIEXihDdEWD9
FTgu3bqvfCrrf80rKg+ZKLF+AHbkFIZFPK2kfgA+nDx9ZXkrmQuAfJTDnIf1
ZD4ANvnTjuRWkQWBSK1N41vLWT8QewcUrw2ZuUCIwkN2jL/I+oH4aDd3cmQN
68vQFdp726WZLJRh1orNW9O62O/JMLg25rPDEFkmQ+WcX3qlE9j6ZJjrGqh7
yYh8VIbzsb4p0Z5svTJs7L6ov3EzuUOG9+pdu88UsPXL0SJL0ZhxmyyUQ1+9
cuDhSDYPORJNRVN4IVkmR2535KoTi9l85Ti3+6FabgDP/wNEHunC
      "]]}, 
    {RGBColor[0.560181, 0.691569, 0.194885], PointSize[0.008333333333333333], 
     AbsoluteThickness[1.6], LineBox[CompressedData["
1:eJxtlHlQU1cYR6kUcalARREo1ICALErZFxH4RfadhBC2QBKWCFq3QrU6iBFH
YWpVSpFRFqXWBYXSikuhoDCiIJCCUEU2FTQqdUEpKhasXab3869mJpM5Oe/c
vJfv3WeUuI6fMk1FRWXPP+9/P///9dwT9WJ/nwevGtgXGBrt11bqaDb+hzMg
f3D23sZQQ8Za8C/aYrDkwGLG81BTtE27WGDLWBdl6kHDnFFnxgZQOCp+NMjz
ZMyBlv1Zhzptb8bGqBHa6nu2+zM2QUkiJ/FZfwhjM7TYPUop289jbI45tkXX
Z/MEjC3xpjPO1nxuFOMl+Pxw17Py9hjG1pCu2ufnsUHE2AYRuy9qW7xOYGyL
p1H5DzsrJIzt4NViXye/LGVsj/ITAzOeNiUydsAdS86GO+VJjB2x72527qz0
ZMZOaA50PDpknMLYGdlaQ+ara4ldcMjZdoexi4yxK7xfB7m2lhEvw6e8RfnB
L4ndoOxsN6lwXsl4OaLnLu4bSiN2x43x0ZLePcQe0Hzca5V4jNgTI7Gnh62q
iYHaTQJRwznGcsBj5k0v+WnyXBSrZw5UHifPRVxpvUhcSH4FssozwvO2k1+B
2PEAC7135+OFFbVm2j+FkPfCvEMGHXNsyHvjVmGt+JQWeW9ITbt61J7T9fpg
0ChzW04HY7kPHjqouOZUkvdFdbjOqrAvyftiq3DN1Y9TyfshY9fSxxa+5P0Q
6DZcVWJC3h/K3pQ1xark/RHQOkvD+x7NJwDZCU9+r2piLA9AZdeD1mdHyQci
95LiE50c8oHoiNFMsl5FPghbeW7nuKHkg7Belq0aZU8+GEnHUnTT9cgHo6fP
Q+WgCvkQ9GQfCm8bYfeTPARaaz1XqnfT/RWKsaaHpWH15EPBaTD/4tsT5MPg
VuHQNvkN+TAU2Gj1RW8nH45l6v0ba9YxRjgMW/L0dcR0fDguZc17sSaMcWM4
OkWmf9aBeh44ykH1N3bU89CaW9dmYUY9DzaBhx9Bn3oeDFMNVN01qeej7QCn
Sk+Nej6sLHpzuqfYfpLzcWCzsWvSOONGPo7sMPys5THttwhwpi8Ym1QyRgRW
53jk/3Gb+gjsHfWwaeijPgKW53u6/G5QL4Ch6eDOfV3UC3AkLSM9v4N6AQLa
XQaCFdQLYJrcMLeujfpIZOsW5/e1Uh+JpVmXbx4llkfiSWtSph4d3xgJs04N
d4d26oUI2MYbHKP1IcSk/vjysE7qhdA6IQwO6KZeiD74G956d/5ReKv380X1
fuqjkD2VIWt+d/1RuFJnGahD/09jFLpPz6l/8Rv10YgNGjESP6c+GrLOmbf4
E9RHQ5nSsPmXt9RHo6tSmKmYTvOLgcnLy5tDaJ6IQWFtjEGoLs0/BnfX79JW
GNH8Y3B7T8uCK1bUx2J+euZTJyfqY+H/VUHaQi71sXC/2BadGUx9LKr8uMeC
oqmPg/nSZsfdydTHYdPO+jGXDdTHIU8tp5ufRX0cCpa5X+/ZTb0IZw6bTVw6
SL0Ip+55ceeXUy+CXWn3mfbz1ItQHZObrLxCfTzsnlimxd+gPh5F0/o6He5T
H4+16h9+n/qS+niULJxYNKFG+zsB+1dae9zWYYwE6DR9YGtgTs+DBGjH+87+
wZVxYwKse6unCoKoF4PrEDRbEU+9GEmvzDP466kXI+HIgK/ZDurFsL977axP
IfUSDKW+f63qJGOOBM6iX5vFF2g9Cb5zUZ4TdjGWSGCcPqPm6/u0vgSFJwV/
aUwyLpNgpEk9T6EhY78nwXEN1dKrixgPSbDXKpn7nitjFSmmnET5GaGMOVLs
GpZVcpIZQ4oqZVqF6hbGEin0+aj+KI+xXIq2taILsuOyxr8B27SxLg==
      "]]}, 
    {RGBColor[0.922526, 0.385626, 0.209179], PointSize[0.008333333333333333], 
     AbsoluteThickness[1.6], LineBox[CompressedData["
1:eJxt1HlQE2cYx/FFERWqolJPpAFE0OGIEE5FftwQDjlzkAQCKsihRCuKQNut
rUpVkGNAVGDACwpilaMiFU3FMip0WnWK2mkxKQpYjYgH4tGh7fTZ/5qZTOaT
Z747u+++u+ZJmVEbJjEMU/DP99/f//8886qZuW94jZ8h6A/wfDpTguJMydOg
3N/Fq3WzIhvDLTst8f2jFWQTRBgOLLY8ZU9eALaB2TH1mQPZFDbFumN1G7k5
D9eEPuMGt5eTLaASpzyfmG9BXgo1f9uULPMZ5GVQ1lQOnimarv7PNhjvOW9s
XLqMvAI1o2aZY8kCsi1eWk0VX/VfQ7ZHQ0vmzYxwPzIfHRr5+47iYPJKoEun
33wjnOyIwZ9KGwt0kWQnFIY4iH+LiSEL4Cq6KZQWi8jO0Oaw8x4elZBdMO6S
kq/LjCO74sbQZS9bIznZDYJzPcPBmxRkd7jlmrvtPBRP9oAm/auyBQcSyKuQ
OZQ6bGetJK9GyY6CFxMqzp4Yqhh03HuS8xp45fvP7Ovm7IVAQeP1N32cAYdt
u/We3iGzwC3fmk0lPdzcGzUXL353soWbe0Nyf5bsSjE398Go+zfrFCnc3Ae3
iy7rup25uS9+Zg8OiN7T+bO+0D/xpJr/BXc9fjDIUSZr9bi5H2w3TtLOz+Gu
3x8nPpvV6qqj9WH9cfVaszxXzq1XACwEQxEvrtF6sgGYd87r1D4nbn0DsSXG
TmFUJaN5INqy9EMtDMhMEMw+Lm9K4u4PGwQLk0eRwfekNA9GTmBStpcfmQ3G
+ZEftlad5e6vEF9WpVmfNiOzQux7l9JfXyimeQhm7nB4cpUhsyFoudEttsni
9kso7i7Uvnz+OJbmoXCyvFLouYHMhMFErHu8SEv7jQ1DhV/1uYoEbv+Fozf5
uo1aE03zcPCrngyXrycza3F4RX3GR4+jaL4Wl1bKS6TbyEwENk/VN/JlyIjA
6F5hx51C2u9sBO6eMpk+h0dWR8CDb2r/uCWC+kg8609PlgnJiASvX5rU2r2W
+kg0Nb96evEvep7UkTC9tDS10517vqLgV5dkeywnjPooHLdc0iZWh1IfherZ
gkvXDMnqKCx+MXeXVhpCfTR+mbbkx4ImIfXRmOfSvevCFDIbjf2jtSaRSfR8
q6ORt6bIybsriPoYbNhr3LHdhowYbD1S63i/OJD6GDSXHSzbOBFAfQwWlHy9
Xm8LmYlFwJD+6YpBf+pj0aa6ZWmmJLOxGJmxo+/z3+l9o46FonNyZWs89/4R
oU3U0lg34Eu9CKkrp2tCM8isCKUe4dfLx32oF0Ens0rLziczYpx/18p7uJgM
MfIkWVY3m72pF6PyvukYP4ysFsPWqa/qzZ+gXgI9gbaId4AMCfBp26WjfDIr
waRF03d2nfWiXgLHLsmFWwZkRooPLmxui15H71dI0V5m8atztyf1UtSnvXJM
dSCrpRiMn1D0V6+mPg7T8sNe7zEhIw5vVx2YFVu0ivo4ZGQI7VfNIavj0JuU
nmV7xIN6Gf4obzdZYkOGDGeSTe8zF92pl4GvGmrojSWrZWjP9WjPeuVGvRw5
qqPi0SNkyFGefr3BOYDMyrF9/tt099eu1MuheRhwYbSJzCiwR5w/WZRGhgJB
PanZClsyq0CcVDBz4oUL9QqMJcyuc/yezMRDFe4nHSklIx4dh7wldhlkNh72
qomJgWCuj0dUv3WnkR3XJ2DYSzO78kOuT4BGlSYumMz1Cah3D9l9Z8yZ+gTk
XTncsHWEzCiRM/quVKQj85QwzI3fk/uMDCUyemtD742TlUoIs3tLUgy44yuR
1+ipMltIrlFiqb3GfIzPna8SDdaOWx+EkTVKzJkb8ok2kzv/ROTfOb7zQTmZ
lwh1plT64Ap3PYkQBAUn3uXWT5mIze4Np79dzq1vIgpvL/PPWu+q/hszWqE9

      "]]}}, {}},
  AspectRatio->NCache[GoldenRatio^(-1), 0.6180339887498948],
  Axes->{True, True},
  AxesLabel->{None, None},
  AxesOrigin->{0, 0},
  DisplayFunction->Identity,
  Frame->{{True, True}, {True, True}},
  FrameLabel->{{
     FormBox["\"Derivatives [A.U.]\"", TraditionalForm], None}, {
     FormBox["\"f [Hz]\"", TraditionalForm], None}},
  FrameTicks->{{Automatic, Automatic}, {Automatic, Automatic}},
  GridLines->{None, None},
  GridLinesStyle->Directive[
    GrayLevel[0.5, 0.4]],
  Method->{},
  PlotRange->{{0, 140.}, {-31529.953137843237`, 129506.5065117007}},
  PlotRangeClipping->True,
  PlotRangePadding->{{
     Scaled[0.02], 
     Scaled[0.02]}, {
     Scaled[0.05], 
     Scaled[0.05]}},
  Ticks->{Automatic, Automatic}]], "Output",
 CellChangeTimes->{3.7741893855028133`*^9, 3.774190625884037*^9, 
  3.7741906932179575`*^9, 3.7741911751970453`*^9, 3.7741915739621925`*^9, 
  3.774191758946804*^9, 3.7741925124620633`*^9, 3.774193251233185*^9, 
  3.774193746087191*^9}]
}, Open  ]],

Cell[CellGroupData[{

Cell[BoxData[
 RowBox[{
  RowBox[{"(*", " ", 
   RowBox[{
   "the", " ", "maximum", " ", "values", " ", "of", " ", "the", " ", 
    "derivatives", " ", "give", " ", "an", " ", "idea", " ", "of", " ", "the",
     " ", "sensitivities", " ", "of", " ", "the", " ", "response", " ", 
    RowBox[{"curve", "."}]}], " ", "*)"}], "\[IndentingNewLine]", 
  RowBox[{
   RowBox[{
    RowBox[{
     RowBox[{"Max", "[", 
      RowBox[{"Abs", "[", "#", "]"}], "]"}], "&"}], "/@", 
    RowBox[{"ResponseDerivs", "[", 
     RowBox[{"[", 
      RowBox[{"All", ",", "2"}], "]"}], "]"}]}], "\[IndentingNewLine]", 
   RowBox[{"(*", " ", 
    RowBox[{
    "the", " ", "sensitivity", " ", "of", " ", "the", " ", "spring", " ", 
     "constant", " ", "is", " ", "stored", " ", "in", " ", "the", " ", 
     "first", " ", "elements", " ", "of", " ", 
     RowBox[{"ResponseDerivs", ".", " ", "The"}], " ", "derivative", " ", 
     "with", " ", "repsect", " ", "to", " ", "lNozzle", " ", 
     RowBox[{"(", 
      RowBox[{"dlN", ",", " ", 
       RowBox[{"third", " ", "term"}]}], ")"}], " ", "merely", " ", 
     "reflects", " ", "the", " ", "precision", " ", "of", " ", "the", " ", 
     "numerical", " ", "solution", " ", 
     RowBox[{"method", "."}]}], " ", "*)"}], "\[IndentingNewLine]", 
   RowBox[{"ResponseDerivs", "[", 
    RowBox[{"[", 
     RowBox[{"All", ",", "1"}], "]"}], "]"}]}]}]], "Input",
 CellChangeTimes->{{3.774189497146943*^9, 3.7741895067564163`*^9}, {
  3.7741895571610255`*^9, 3.77418957843176*^9}, {3.7741906376825686`*^9, 
  3.7741906938584337`*^9}, {3.774190735549779*^9, 3.774190762356827*^9}, {
  3.774193758262474*^9, 3.7741937630693054`*^9}, {3.774193805517579*^9, 
  3.7741939089182463`*^9}}],

Cell[BoxData[
 RowBox[{"{", 
  RowBox[{
  "129506.5065117007`", ",", "31529.953137843237`", ",", 
   "189.67960945603934`", ",", "140"}], "}"}]], "Output",
 CellChangeTimes->{3.7741895378088336`*^9, 3.774189579709447*^9, 
  3.7741906338079586`*^9, 3.7741906942802043`*^9, 3.774191175259528*^9, 
  3.774191574024678*^9, 3.774191759040289*^9, 3.7741932512799854`*^9, 
  3.7741937496034184`*^9}],

Cell[BoxData[
 RowBox[{"{", 
  RowBox[{
   RowBox[{"-", "3.2802645501141113`*^8"}], ",", "6.941888710924786`*^7", ",",
    "0.0003062723408220336`", ",", "278501.063887461`"}], "}"}]], "Output",
 CellChangeTimes->{3.7741895378088336`*^9, 3.774189579709447*^9, 
  3.7741906338079586`*^9, 3.7741906942802043`*^9, 3.774191175259528*^9, 
  3.774191574024678*^9, 3.774191759040289*^9, 3.7741932512799854`*^9, 
  3.7741937496034184`*^9}]
}, Open  ]],

Cell[BoxData[
 RowBox[{
  RowBox[{"(*", " ", 
   RowBox[{
   "the", " ", "function", " ", "to", " ", "fit", " ", "experimental", " ", 
    "response", " ", 
    RowBox[{"curves", ".", " ", "Linear"}], " ", "approximation", " ", 
    "using", " ", "the", " ", "finite", " ", "difference", " ", "derivatives",
     " ", "calculated", " ", 
    RowBox[{"before", "."}]}], " ", "*)"}], "\[IndentingNewLine]", 
  RowBox[{
   RowBox[{
    RowBox[{"FitResponse", "=", 
     RowBox[{
      RowBox[{
       RowBox[{"Interpolation", "[", "BaseResponse", "]"}], "[", "f", "]"}], 
      "+", 
      RowBox[{"drO", " ", 
       RowBox[{
        RowBox[{"Interpolation", "[", 
         RowBox[{"ResponseDerivs", "[", 
          RowBox[{"[", 
           RowBox[{"1", ",", "2"}], "]"}], "]"}], "]"}], "[", "f", "]"}]}], 
      "+", 
      RowBox[{"drI", " ", 
       RowBox[{
        RowBox[{"Interpolation", "[", 
         RowBox[{"ResponseDerivs", "[", 
          RowBox[{"[", 
           RowBox[{"2", ",", "2"}], "]"}], "]"}], "]"}], "[", "f", "]"}]}], 
      "+", 
      RowBox[{"dlN", " ", 
       RowBox[{
        RowBox[{"Interpolation", "[", 
         RowBox[{"ResponseDerivs", "[", 
          RowBox[{"[", 
           RowBox[{"3", ",", "2"}], "]"}], "]"}], "]"}], "[", "f", "]"}]}], 
      "+", 
      RowBox[{"dlP", " ", 
       RowBox[{
        RowBox[{"Interpolation", "[", 
         RowBox[{"ResponseDerivs", "[", 
          RowBox[{"[", 
           RowBox[{"4", ",", "2"}], "]"}], "]"}], "]"}], "[", "f", 
        "]"}]}]}]}], ";"}], "\[IndentingNewLine]", 
   RowBox[{"(*", " ", 
    RowBox[{
     RowBox[{"the", " ", "spring", " ", "constant"}], ",", " ", 
     RowBox[{"approximated", " ", "the", " ", "same", " ", 
      RowBox[{"way", "."}]}]}], " ", "*)"}], "\[IndentingNewLine]", 
   RowBox[{
    RowBox[{"FitSpring", "=", 
     RowBox[{"kPipette", "+", 
      RowBox[{"drO", " ", 
       RowBox[{"ResponseDerivs", "[", 
        RowBox[{"[", 
         RowBox[{"1", ",", "1"}], "]"}], "]"}]}], "+", 
      RowBox[{"drI", " ", 
       RowBox[{"ResponseDerivs", "[", 
        RowBox[{"[", 
         RowBox[{"2", ",", "1"}], "]"}], "]"}]}], "+", 
      RowBox[{"dlN", " ", 
       RowBox[{"ResponseDerivs", "[", 
        RowBox[{"[", 
         RowBox[{"3", ",", "1"}], "]"}], "]"}]}], "+", 
      RowBox[{"dlP", " ", 
       RowBox[{"ResponseDerivs", "[", 
        RowBox[{"[", 
         RowBox[{"4", ",", "1"}], "]"}], "]"}]}]}]}], ";"}]}]}]], "Input",
 CellChangeTimes->{{3.7741896434625874`*^9, 3.7741896623883815`*^9}, {
  3.774191204053502*^9, 3.77419142140009*^9}, {3.774191714599245*^9, 
  3.774191740101513*^9}}],

Cell[BoxData[
 RowBox[{"(*", " ", 
  RowBox[{
  "evaluate", " ", "either", " ", "of", " ", "the", " ", "two", " ", "cells", 
   " ", "to", " ", "load", " ", "the", " ", "experimental", " ", "values", 
   " ", "for", " ", "the", " ", "respective", " ", "pipette"}], " ", 
  "*)"}]], "Input",
 CellChangeTimes->{{3.774189702248942*^9, 3.7741897283682213`*^9}, {
  3.7741898400331974`*^9, 3.7741898456213017`*^9}}],

Cell[BoxData[
 RowBox[{
  RowBox[{"(*", " ", 
   RowBox[{"Pipette", " ", "02264"}], " ", "*)"}], "\[IndentingNewLine]", 
  RowBox[{
   RowBox[{"ExpResponse", "=", 
    RowBox[{"{", 
     RowBox[{
      RowBox[{"{", 
       RowBox[{"1", ",", "1.0130212106`"}], "}"}], ",", 
      RowBox[{"{", 
       RowBox[{"2", ",", "1.0225761725`"}], "}"}], ",", 
      RowBox[{"{", 
       RowBox[{"3", ",", "1.0385585725`"}], "}"}], ",", 
      RowBox[{"{", 
       RowBox[{"4", ",", "1.0517012806`"}], "}"}], ",", 
      RowBox[{"{", 
       RowBox[{"5", ",", "1.0658834285`"}], "}"}], ",", 
      RowBox[{"{", 
       RowBox[{"6", ",", "1.0743968079`"}], "}"}], ",", 
      RowBox[{"{", 
       RowBox[{"7", ",", "1.0865949038`"}], "}"}], ",", 
      RowBox[{"{", 
       RowBox[{"8", ",", "1.1026699797`"}], "}"}], ",", 
      RowBox[{"{", 
       RowBox[{"9", ",", "1.1097773551`"}], "}"}], ",", 
      RowBox[{"{", 
       RowBox[{"10", ",", "1.1118266909`"}], "}"}], ",", 
      RowBox[{"{", 
       RowBox[{"12", ",", "1.109984057`"}], "}"}], ",", 
      RowBox[{"{", 
       RowBox[{"14", ",", "1.1023920264`"}], "}"}], ",", 
      RowBox[{"{", 
       RowBox[{"16", ",", "1.0801296647`"}], "}"}], ",", 
      RowBox[{"{", 
       RowBox[{"18", ",", "1.0532243575`"}], "}"}], ",", 
      RowBox[{"{", 
       RowBox[{"20", ",", "1.0264722291`"}], "}"}], ",", 
      RowBox[{"{", 
       RowBox[{"22", ",", "0.9964466509`"}], "}"}], ",", 
      RowBox[{"{", 
       RowBox[{"24", ",", "0.9709856583`"}], "}"}], ",", 
      RowBox[{"{", 
       RowBox[{"26", ",", "0.9484598127`"}], "}"}], ",", 
      RowBox[{"{", 
       RowBox[{"28", ",", "0.9253873074`"}], "}"}], ",", 
      RowBox[{"{", 
       RowBox[{"30", ",", "0.9008690661`"}], "}"}], ",", 
      RowBox[{"{", 
       RowBox[{"34", ",", "0.8608746647`"}], "}"}], ",", 
      RowBox[{"{", 
       RowBox[{"38", ",", "0.8345627826`"}], "}"}], ",", 
      RowBox[{"{", 
       RowBox[{"42", ",", "0.8034239264`"}], "}"}], ",", 
      RowBox[{"{", 
       RowBox[{"46", ",", "0.7809658028`"}], "}"}], ",", 
      RowBox[{"{", 
       RowBox[{"50", ",", "0.7636238606`"}], "}"}], ",", 
      RowBox[{"{", 
       RowBox[{"54", ",", "0.7510580946`"}], "}"}], ",", 
      RowBox[{"{", 
       RowBox[{"58", ",", "0.7458550532`"}], "}"}], ",", 
      RowBox[{"{", 
       RowBox[{"62", ",", "0.7410071591`"}], "}"}], ",", 
      RowBox[{"{", 
       RowBox[{"66", ",", "0.7392431468`"}], "}"}], ",", 
      RowBox[{"{", 
       RowBox[{"70", ",", "0.7347235566`"}], "}"}], ",", 
      RowBox[{"{", 
       RowBox[{"75", ",", "0.7133363225`"}], "}"}], ",", 
      RowBox[{"{", 
       RowBox[{"80", ",", "0.7306622225`"}], "}"}], ",", 
      RowBox[{"{", 
       RowBox[{"72", ",", "0.7248665898`"}], "}"}], ",", 
      RowBox[{"{", 
       RowBox[{"60", ",", "0.7457391672`"}], "}"}], ",", 
      RowBox[{"{", 
       RowBox[{"48", ",", "0.7795606533`"}], "}"}], ",", 
      RowBox[{"{", 
       RowBox[{"40", ",", "0.8276379035`"}], "}"}], ",", 
      RowBox[{"{", 
       RowBox[{"27", ",", "0.9482201772`"}], "}"}], ",", 
      RowBox[{"{", 
       RowBox[{"19", ",", "1.0530262892`"}], "}"}]}], "}"}]}], 
   ";"}]}]], "Input",
 CellChangeTimes->{{3.7741897735333414`*^9, 3.7741898168092146`*^9}, 
   3.7741898521830034`*^9, 3.7741918296948557`*^9}],

Cell[BoxData[
 RowBox[{
  RowBox[{"(*", " ", 
   RowBox[{"Pipette", " ", "09046"}], " ", "*)"}], "\[IndentingNewLine]", 
  RowBox[{
   RowBox[{"ExpResponse", "=", 
    RowBox[{"{", 
     RowBox[{
      RowBox[{"{", 
       RowBox[{"1", ",", "1.0121917494`"}], "}"}], ",", 
      RowBox[{"{", 
       RowBox[{"2", ",", "1.0288024425`"}], "}"}], ",", 
      RowBox[{"{", 
       RowBox[{"3", ",", "1.0423211946`"}], "}"}], ",", 
      RowBox[{"{", 
       RowBox[{"4", ",", "1.0537493242`"}], "}"}], ",", 
      RowBox[{"{", 
       RowBox[{"5", ",", "1.0625141879`"}], "}"}], ",", 
      RowBox[{"{", 
       RowBox[{"6", ",", "1.0628925633`"}], "}"}], ",", 
      RowBox[{"{", 
       RowBox[{"7", ",", "1.0648460619`"}], "}"}], ",", 
      RowBox[{"{", 
       RowBox[{"8", ",", "1.0834055604`"}], "}"}], ",", 
      RowBox[{"{", 
       RowBox[{"9", ",", "1.0788735915`"}], "}"}], ",", 
      RowBox[{"{", 
       RowBox[{"10", ",", "1.0632186648`"}], "}"}], ",", 
      RowBox[{"{", 
       RowBox[{"11", ",", "1.0456265515`"}], "}"}], ",", 
      RowBox[{"{", 
       RowBox[{"12", ",", "1.026751802`"}], "}"}], ",", 
      RowBox[{"{", 
       RowBox[{"13", ",", "1.0061105831`"}], "}"}], ",", 
      RowBox[{"{", 
       RowBox[{"14", ",", "0.9869368754`"}], "}"}], ",", 
      RowBox[{"{", 
       RowBox[{"15", ",", "0.9659608096`"}], "}"}], ",", 
      RowBox[{"{", 
       RowBox[{"16", ",", "0.9421932603`"}], "}"}], ",", 
      RowBox[{"{", 
       RowBox[{"17", ",", "0.9219931002`"}], "}"}], ",", 
      RowBox[{"{", 
       RowBox[{"18", ",", "0.9025928383`"}], "}"}], ",", 
      RowBox[{"{", 
       RowBox[{"19", ",", "0.8849824306`"}], "}"}], ",", 
      RowBox[{"{", 
       RowBox[{"20", ",", "0.867214567`"}], "}"}], ",", 
      RowBox[{"{", 
       RowBox[{"22", ",", "0.8370235126`"}], "}"}], ",", 
      RowBox[{"{", 
       RowBox[{"24", ",", "0.808351542`"}], "}"}], ",", 
      RowBox[{"{", 
       RowBox[{"26", ",", "0.7858782841`"}], "}"}], ",", 
      RowBox[{"{", 
       RowBox[{"28", ",", "0.7632574565`"}], "}"}], ",", 
      RowBox[{"{", 
       RowBox[{"30", ",", "0.7448088034`"}], "}"}], ",", 
      RowBox[{"{", 
       RowBox[{"32", ",", "0.7321701794`"}], "}"}], ",", 
      RowBox[{"{", 
       RowBox[{"34", ",", "0.7184250079`"}], "}"}], ",", 
      RowBox[{"{", 
       RowBox[{"36", ",", "0.7083681792`"}], "}"}], ",", 
      RowBox[{"{", 
       RowBox[{"38", ",", "0.6993666813`"}], "}"}], ",", 
      RowBox[{"{", 
       RowBox[{"40", ",", "0.6921061921`"}], "}"}], ",", 
      RowBox[{"{", 
       RowBox[{"44", ",", "0.6680317104`"}], "}"}], ",", 
      RowBox[{"{", 
       RowBox[{"48", ",", "0.6553110591`"}], "}"}], ",", 
      RowBox[{"{", 
       RowBox[{"52", ",", "0.6485795512`"}], "}"}], ",", 
      RowBox[{"{", 
       RowBox[{"56", ",", "0.6457341255`"}], "}"}], ",", 
      RowBox[{"{", 
       RowBox[{"60", ",", "0.6202977291`"}], "}"}], ",", 
      RowBox[{"{", 
       RowBox[{"64", ",", "0.625694446`"}], "}"}], ",", 
      RowBox[{"{", 
       RowBox[{"68", ",", "0.6228103283`"}], "}"}], ",", 
      RowBox[{"{", 
       RowBox[{"72", ",", "0.6133387907`"}], "}"}], ",", 
      RowBox[{"{", 
       RowBox[{"76", ",", "0.6141848515`"}], "}"}], ",", 
      RowBox[{"{", 
       RowBox[{"80", ",", "0.5976998211`"}], "}"}], ",", 
      RowBox[{"{", 
       RowBox[{"70", ",", "0.6217689506`"}], "}"}], ",", 
      RowBox[{"{", 
       RowBox[{"50", ",", "0.6549396028`"}], "}"}], ",", 
      RowBox[{"{", 
       RowBox[{"31", ",", "0.7454788966`"}], "}"}], ",", 
      RowBox[{"{", 
       RowBox[{"21", ",", "0.8626582542`"}], "}"}], ",", 
      RowBox[{"{", 
       RowBox[{"12", ",", "1.0350256117`"}], "}"}], ",", 
      RowBox[{"{", 
       RowBox[{"6", ",", "1.0661449296`"}], "}"}]}], "}"}]}], 
   ";"}]}]], "Input",
 CellChangeTimes->{{3.774189802117609*^9, 3.774189854257761*^9}, 
   3.774191869234003*^9}],

Cell[CellGroupData[{

Cell[BoxData[
 RowBox[{
  RowBox[{"(*", " ", 
   RowBox[{
   "perform", " ", "the", " ", "fit", " ", "with", " ", "reasonable", " ", 
    "constraints", " ", 
    RowBox[{
     RowBox[{"(", 
      RowBox[{
       RowBox[{
       "on", " ", "the", " ", "order", " ", "of", " ", "optical", " ", 
        "resolution", " ", "for", " ", "radii"}], ";", " ", 
       RowBox[{
       "typical", " ", "measurement", " ", "error", " ", "for", " ", "nozzle",
         " ", "and", " ", "cantilever", " ", "length"}]}], ")"}], ".", " ", 
     "Matching"}], " ", "the", " ", "experimental", " ", "spring", " ", 
    "constant", " ", "is", " ", "another", " ", 
    RowBox[{"constraint", "."}]}], " ", "*)"}], "\[IndentingNewLine]", 
  RowBox[{"fitres", "=", 
   RowBox[{"FindFit", "[", 
    RowBox[{"ExpResponse", ",", 
     RowBox[{"{", 
      RowBox[{"FitResponse", ",", 
       RowBox[{"{", 
        RowBox[{
         RowBox[{"FitSpring", "\[Equal]", "kExp"}], ",", 
         RowBox[{
          RowBox[{
           RowBox[{"-", "2"}], " ", 
           SuperscriptBox["10", 
            RowBox[{"-", "6"}]]}], "<", "drO", "<", 
          RowBox[{"2", " ", 
           SuperscriptBox["10", 
            RowBox[{"-", "6"}]]}]}], ",", 
         RowBox[{
          RowBox[{
           RowBox[{"-", "2"}], " ", 
           SuperscriptBox["10", 
            RowBox[{"-", "6"}]]}], "<", "drI", "<", 
          RowBox[{"2", " ", 
           SuperscriptBox["10", 
            RowBox[{"-", "6"}]]}]}], ",", 
         RowBox[{
          RowBox[{
           RowBox[{"-", "5"}], " ", 
           SuperscriptBox["10", 
            RowBox[{"-", "5"}]]}], "<", "dlN", "<", 
          RowBox[{"5", " ", 
           SuperscriptBox["10", 
            RowBox[{"-", "5"}]]}]}], ",", 
         RowBox[{
          RowBox[{
           RowBox[{"-", "3"}], " ", 
           SuperscriptBox["10", 
            RowBox[{"-", "4"}]]}], "<", "dlP", "<", 
          RowBox[{"3", " ", 
           SuperscriptBox["10", 
            RowBox[{"-", "4"}]]}]}]}], "}"}]}], "}"}], ",", 
     RowBox[{"{", 
      RowBox[{"drO", ",", "drI", ",", "dlN", ",", "dlP"}], "}"}], ",", "f"}], 
    "]"}]}]}]], "Input",
 CellChangeTimes->{{3.758618245877517*^9, 3.7586183159634714`*^9}, {
   3.7586185394550977`*^9, 3.7586185836946197`*^9}, {3.7586187189275184`*^9, 
   3.758618732287773*^9}, {3.7586187956074224`*^9, 3.7586188160153046`*^9}, {
   3.7586189801267157`*^9, 3.758618980673647*^9}, {3.7586190408982077`*^9, 
   3.758619050993514*^9}, {3.758619085230976*^9, 3.7586191077963295`*^9}, {
   3.7586192806888976`*^9, 3.7586193614004993`*^9}, {3.7586194067646165`*^9, 
   3.758619409156008*^9}, {3.758619446534396*^9, 3.7586194556921196`*^9}, {
   3.758619535621854*^9, 3.7586195362163563`*^9}, {3.758619585611412*^9, 
   3.7586196214745865`*^9}, {3.7586197213443694`*^9, 3.758619754926095*^9}, {
   3.758619859812538*^9, 3.758619930320089*^9}, {3.7586200187505293`*^9, 
   3.758620020610857*^9}, {3.7591537525511646`*^9, 3.759153776084879*^9}, {
   3.7591539074006033`*^9, 3.759153907681883*^9}, {3.759153937858675*^9, 
   3.759153980039266*^9}, {3.7591540151925983`*^9, 3.7591540168177977`*^9}, {
   3.75915406215994*^9, 3.759154064707692*^9}, {3.7591542580555296`*^9, 
   3.7591542876079235`*^9}, {3.7591550216203413`*^9, 
   3.7591550320136943`*^9}, {3.759156340106155*^9, 3.7591563743458366`*^9}, {
   3.759156408599387*^9, 3.759156417351979*^9}, {3.759156447917374*^9, 
   3.7591564843612766`*^9}, {3.759158675246504*^9, 3.7591586950973997`*^9}, {
   3.759158736940421*^9, 3.759158740559447*^9}, {3.7591587707187414`*^9, 
   3.7591587799771256`*^9}, {3.759158977415125*^9, 3.759159008233569*^9}, {
   3.759159126280793*^9, 3.759159128452343*^9}, {3.7591594038421307`*^9, 
   3.759159405342826*^9}, {3.759160415688095*^9, 3.759160432033537*^9}, {
   3.759160514777711*^9, 3.7591605292016764`*^9}, {3.759160695071885*^9, 
   3.759160697181514*^9}, {3.7591614534831805`*^9, 3.7591614561391644`*^9}, {
   3.7591615965134993`*^9, 3.7591616087818184`*^9}, {3.7591618628550963`*^9, 
   3.7591618639332976`*^9}, {3.7591624437329197`*^9, 
   3.7591625271642118`*^9}, {3.7741898818456106`*^9, 
   3.7741899558193054`*^9}, {3.774191431732759*^9, 3.7741914793695374`*^9}, 
   3.7741917850844955`*^9, {3.774191887331339*^9, 3.7741918963677893`*^9}}],

Cell[BoxData[
 RowBox[{"{", 
  RowBox[{
   RowBox[{"drO", "\[Rule]", 
    RowBox[{"-", "1.1417731901753664`*^-7"}]}], ",", 
   RowBox[{"drI", "\[Rule]", 
    RowBox[{"-", "4.8747838575338516`*^-8"}]}], ",", 
   RowBox[{"dlN", "\[Rule]", "0.000010072071792912218`"}], ",", 
   RowBox[{"dlP", "\[Rule]", "0.00017183585044262787`"}]}], "}"}]], "Output",
 CellChangeTimes->{3.7741899618237658`*^9, 3.7741914836023455`*^9, 
  3.7741917756352615`*^9, 3.7741919061114783`*^9, 3.774193253120797*^9}]
}, Open  ]],

Cell[CellGroupData[{

Cell[BoxData[
 RowBox[{
  RowBox[{"(*", " ", 
   RowBox[{
   "the", " ", "spring", " ", "constant", " ", "should", " ", "now", " ", 
    "match", " ", "the", " ", "experimental", " ", "value"}], " ", "*)"}], 
  "\[IndentingNewLine]", 
  RowBox[{"FitSpring", "/.", "fitres"}]}]], "Input",
 CellChangeTimes->{{3.774191952747588*^9, 3.7741919808661604`*^9}, {
  3.774192802918623*^9, 3.774192809470375*^9}}],

Cell[BoxData["805.9993554566545`"], "Output",
 CellChangeTimes->{{3.7741919566873903`*^9, 3.7741919851017237`*^9}, 
   3.774192688632934*^9, 3.7741932531675973`*^9}]
}, Open  ]],

Cell[BoxData[
 RowBox[{
  RowBox[{"(*", " ", 
   RowBox[{
   "Calculate", " ", "the", " ", "response", " ", "with", " ", "fitted", " ", 
    "parameters"}], " ", "*)"}], "\[IndentingNewLine]", 
  RowBox[{
   RowBox[{"Block", "[", 
    RowBox[{
     RowBox[{"{", 
      RowBox[{
       RowBox[{"fmax", "=", "140"}], ",", "mon", ",", "sol", ",", "drO", ",", 
       "drI", ",", "dlP", ",", "dlN"}], "}"}], ",", " ", 
     RowBox[{"(*", " ", 
      RowBox[{"set", " ", "the", " ", "variations", " ", "to", " ", "0"}], 
      " ", "*)"}], "\[IndentingNewLine]", 
     RowBox[{
      RowBox[{"mon", "=", 
       RowBox[{"fmax", "+", "1"}]}], ";", 
      RowBox[{"SetSharedVariable", "[", "mon", "]"}], ";", 
      "\[IndentingNewLine]", 
      RowBox[{"Set", "@@@", "fitres"}], ";", "\[IndentingNewLine]", 
      RowBox[{"Monitor", "[", 
       RowBox[{
        RowBox[{"FittedBaseResponse", "=", 
         RowBox[{"ParallelTable", "[", 
          RowBox[{
           RowBox[{"{", 
            RowBox[{
             RowBox[{
              RowBox[{"--", "mon"}], ";", "\[IndentingNewLine]", "f"}], ",", 
             "\[IndentingNewLine]", 
             RowBox[{
              RowBox[{"sol", "=", 
               RowBox[{"SolveBase", "[", 
                RowBox[{"2", "\[Pi]", " ", "f"}], "]"}]}], ";", 
              RowBox[{"Abs", "[", 
               RowBox[{"sol", "/.", 
                RowBox[{"{", 
                 RowBox[{
                  RowBox[{"x", "\[Rule]", "1"}], ",", 
                  RowBox[{"t", "\[Rule]", "0"}]}], "}"}]}], "]"}]}]}], 
            "\[IndentingNewLine]", "}"}], ",", 
           RowBox[{"{", 
            RowBox[{"f", ",", "0", ",", "fmax"}], "}"}]}], "]"}]}], ",", 
        "\[IndentingNewLine]", 
        RowBox[{"{", "mon", "}"}]}], "]"}]}]}], "]"}], ";"}]}]], "Input",
 CellChangeTimes->{{3.7576905831197476`*^9, 3.757690608157908*^9}, {
   3.7576907037709208`*^9, 3.7576908448446255`*^9}, {3.7576908942657423`*^9, 
   3.7576908985401697`*^9}, 3.7576909687104197`*^9, {3.757691037943663*^9, 
   3.7576910505953445`*^9}, {3.7741851118972373`*^9, 
   3.7741851224701014`*^9}, {3.774185218920167*^9, 3.774185219482603*^9}, {
   3.7741852826067605`*^9, 3.7741852978884554`*^9}, {3.7741854354692106`*^9, 
   3.774185435656748*^9}, {3.77418581126396*^9, 3.7741858181604757`*^9}, {
   3.7741871465657997`*^9, 3.7741871523876295`*^9}, {3.7741920325735655`*^9, 
   3.774192093068368*^9}}],

Cell[BoxData[
 RowBox[{
  RowBox[{"(*", " ", 
   RowBox[{
   "Calculate", " ", "the", " ", "amplitude", " ", "for", " ", "the", " ", 
    "periodic", " ", "force", " ", "problem", " ", "with", " ", "fitted", " ",
     "parameters"}], " ", "*)"}], "\[IndentingNewLine]", 
  RowBox[{
   RowBox[{"Block", "[", 
    RowBox[{
     RowBox[{"{", 
      RowBox[{
       RowBox[{"fmax", "=", "140"}], ",", "mon", ",", "sol", ",", "drO", ",", 
       "drI", ",", "dlP", ",", "dlN"}], "}"}], ",", " ", 
     RowBox[{"(*", " ", 
      RowBox[{"set", " ", "the", " ", "variations", " ", "to", " ", "0"}], 
      " ", "*)"}], "\[IndentingNewLine]", 
     RowBox[{
      RowBox[{"mon", "=", 
       RowBox[{"fmax", "+", "1"}]}], ";", 
      RowBox[{"SetSharedVariable", "[", "mon", "]"}], ";", 
      "\[IndentingNewLine]", 
      RowBox[{"Set", "@@@", "fitres"}], ";", "\[IndentingNewLine]", 
      RowBox[{"Monitor", "[", 
       RowBox[{
        RowBox[{"FittedForceResponse", "=", 
         RowBox[{"ParallelTable", "[", 
          RowBox[{
           RowBox[{"{", 
            RowBox[{
             RowBox[{
              RowBox[{"--", "mon"}], ";", "\[IndentingNewLine]", "f"}], ",", 
             "\[IndentingNewLine]", 
             RowBox[{
              RowBox[{"sol", "=", 
               RowBox[{"SolveForce", "[", 
                RowBox[{"2", "\[Pi]", " ", "f"}], "]"}]}], ";", 
              RowBox[{
               SuperscriptBox["kExp", 
                RowBox[{"-", "1"}]], 
               RowBox[{"Abs", "[", 
                RowBox[{"sol", "/.", 
                 RowBox[{"{", 
                  RowBox[{
                   RowBox[{"x", "\[Rule]", "1"}], ",", 
                   RowBox[{"t", "\[Rule]", "0"}]}], "}"}]}], "]"}]}]}]}], 
            "\[IndentingNewLine]", "}"}], ",", 
           RowBox[{"{", 
            RowBox[{"f", ",", "0", ",", "fmax"}], "}"}]}], "]"}]}], ",", 
        "\[IndentingNewLine]", 
        RowBox[{"{", "mon", "}"}]}], "]"}]}]}], "]"}], ";"}]}]], "Input",
 CellChangeTimes->{{3.7576905924642076`*^9, 3.757690596941436*^9}, {
  3.75769082991533*^9, 3.7576908863564916`*^9}, {3.757690917478691*^9, 
  3.7576909950745883`*^9}, {3.7576910588175974`*^9, 3.757691079331729*^9}, {
  3.774185114903735*^9, 3.7741851196262803`*^9}, {3.774185215936034*^9, 
  3.7741852776373653`*^9}, {3.774185432716643*^9, 3.7741854330296216`*^9}, {
  3.774185808936391*^9, 3.774185814269288*^9}, {3.774187104276367*^9, 
  3.774187133468691*^9}, {3.7741923605793204`*^9, 3.7741924015467863`*^9}, {
  3.7741924488257413`*^9, 3.774192450137273*^9}}],

Cell[CellGroupData[{

Cell[BoxData[
 RowBox[{
  RowBox[{"(*", " ", 
   RowBox[{
    RowBox[{"plot", " ", "the", " ", "experimental", " ", "data", " ", 
     RowBox[{"(", 
      RowBox[{"black", " ", "dots"}], ")"}]}], ",", " ", 
    RowBox[{"the", " ", "original", " ", "estimates", " ", 
     RowBox[{"(", "gray", ")"}], " ", "and", " ", "the", " ", "fitted", " ", 
     "response", " ", "curves", " ", 
     RowBox[{"(", "red", ")"}], " ", "for", " ", "osillating", " ", "base", 
     " ", 
     RowBox[{"(", "solid", ")"}], " ", "and", " ", "end", " ", "load", " ", 
     RowBox[{"(", "dashed", ")"}]}]}], "*)"}], "\[IndentingNewLine]", 
  RowBox[{"ListPlot", "[", 
   RowBox[{
    RowBox[{"{", 
     RowBox[{
     "ExpResponse", ",", "BaseResponse", ",", "FittedBaseResponse", ",", 
      "ForceResponse", ",", "FittedForceResponse"}], "}"}], ",", 
    RowBox[{"Joined", "\[Rule]", 
     RowBox[{"{", 
      RowBox[{"False", ",", "True", ",", "True", ",", "True", ",", "True"}], 
      "}"}]}], ",", 
    RowBox[{"PlotStyle", "\[Rule]", 
     RowBox[{"{", 
      RowBox[{"Black", ",", "Gray", ",", "Red", ",", 
       RowBox[{"Directive", "[", 
        RowBox[{"Dashed", ",", "Gray"}], "]"}], ",", 
       RowBox[{"Directive", "[", 
        RowBox[{"Dashed", ",", "Red"}], "]"}]}], "}"}]}], ",", 
    RowBox[{"Frame", "\[Rule]", "True"}], ",", 
    RowBox[{"FrameLabel", "\[Rule]", 
     RowBox[{"{", 
      RowBox[{"\"\<f [Hz]\>\"", ",", "\"\<\[Chi]\>\""}], "}"}]}]}], 
   "]"}]}]], "Input",
 CellChangeTimes->{{3.7741921123359604`*^9, 3.7741921168226547`*^9}, {
  3.7741921777090654`*^9, 3.7741921966490936`*^9}, {3.77419223874399*^9, 
  3.7741922493848143`*^9}, {3.7741922843094215`*^9, 3.7741923385738287`*^9}, {
  3.7741924303203163`*^9, 3.774192432413562*^9}, {3.7741924750834484`*^9, 
  3.7741924773325987`*^9}, {3.7741925535118055`*^9, 3.7741925804660397`*^9}, {
  3.7741928409305935`*^9, 3.774192926298602*^9}}],

Cell[BoxData[
 GraphicsBox[{{}, {{{}, {}, {}, 
     {GrayLevel[0.5], PointSize[0.008333333333333333], AbsoluteThickness[1.6],
       LineBox[CompressedData["
1:eJxVkg0wlHkcxzcVpborlF6IFNLpwpHE8t215DXWvmDtrt1EyYXCTU1kMSdX
Ei5XTkJKbyRUV9PbOnJlmEsp4SrXVc5LlJza4eruZp5fM/fM7Dzzmc/z+f/2
/3+eJRvigiK1WCzW/n9//93/f712o7to2ctnrqbELOS777+T5U08DZ8dKTDJ
TSKejQ2XTPq7yogNkK9sfXm+hXg+2poOc2tGiY1gf9wr+8L8NwyborYznd/o
SGyGo+UTJxbyiZfBz2N639KNxBZIrdFOVMUTL8dUHaeGKd8Qr8ADsycbf0ok
tkZoB7eh5WviLyHpHe4slRPbwDjzcU61D7Et3OevDMi2JbZDh0p4rFOf+Cv8
XBLlzxmh/dijfTMnaWsrsQN4uiNvtSqIV6PbrcGoOJnYEXWm9tea+cRrsKCr
zG+mBbETykt8eBVvhxlei6gVvWqtImJn3Ltvr/2AS+yC63lReacGhhhmY9Vp
nfbhAmJXxDqOnNPmErvh+K4XNg6vXzEM5A0VrKwtZVgFOCZ3V54QkOfAzime
88V08hxcdi8fE9QPMp6LkpJbNsuTGVZxcfPGVpfTTuTdUWFkUHVPM8B4d/AW
pKiKrjHM4qE8+rLZuzTyPFg1L/Z96E3eA0k1MYcsDch7oCnSbdWjnn7Ge0L8
/taa9mqGVZ7I6fRy1kkjvw7m2cOxUiH5dfjlYOXEDSvyXihzHrJZOIm8F2K9
/cpDu/oY743ENkNR9EWGVd64eGqgySGfvA9uj7l8XhlP3gf6LUlPrgSS90Wc
Xv9efzvyvsibM2+ueC55P1i3OFo1aP5kvB96Hc1Mvn3KMMsfZxbFv89uIu+P
2Z4JspZz5NdjYsyp0OEw+fVAfvPBq+nkA/CD9ds2fiz5AIzWXooclJAPhGRG
5kiqF8MIxK522bFJjvR8IOq6H5tusmBYHYjgiM0FFfOo50P8R2TxJR3q+WBL
cj1zNL1Mz8dJC9V080GG1XwkFkoatz9lmBWEXxMuXIy7zzCCwFbfTTe4TX0Q
hq7EaEuuUx+EjiWtOU511AswLmRXVZ6mXoCKVcvZVaXUC1CgWxLucJh6AQo3
lO9wy6VeiL9nlaxoyqJeCKuJFkFjGvVC7NnZo+uwi3ohLOxnHdFPol6EBi4y
w+KoF2H3om07pm2hXoT8tZYB8yKpF+GasZFemoJ6MbK6jN/wpNSLoS9+xJGH
UC/GNlvzPXeE1IsRXHdVmsGnPhgueeyMrPXUB+N38cOuB77UB2OjyxnlZm/q
g7FdE2LHXkd9CBI6i9P5HtSHQB7wquyYO/UhyOM+f7eSS30Iml6kTHkD6kNx
5miPtM+N+lCIOmvOGhCrQlGouVkd70p9KJJT9ZzH2dRLcPejjl0tMSQYObh7
7/fEKgl0vWb4FhOrJbDQfpbZ+qkPQ1j1gS1mtD7CcNbc0PJHYlUYZkzt/GBH
/0cdBsukAs4AMUuKx+O/+dbTfiBFxOTvMus41EuxT2MZqf60fymeB9RHv6Tz
YckwWdtk8bJP5yfDtANcwx2e1MvwsUQz2kPnrZYhxfR9uIzeB0uO0ecq3UEf
6uUY7L5bvc+PejmWpDbrO9P7VcvREHdWSxNAfTg+PKzyb6TvAeHo6zfuKBJQ
H47VsozU3SLqw8Efb7ONCaZegY6K2T2KUIZNFWhtWpohD6P1FIi6emhhhIxh
hQJbauMrt4bT+gp49UzwUpQMlyqwqHffWG4EzVMgRFTUeZK+/x4FshIEM+s3
0XwlXJOyarujab4SOwWJf43F0Hwlwgx1JuvF0nwlTIsd5ljH03wlNp33FPG2
97r9A344rjo=
       "]]}, 
     {RGBColor[1, 0, 0], PointSize[0.008333333333333333], AbsoluteThickness[
      1.6], LineBox[CompressedData["
1:eJxVkwtUTHkcx2/pqfQkGWGiTRZ5JD1Q39KLHmqamqaa5lZGWzmbLeSRTG3s
1i5RGY9UcsSuU7L0ULuHrEUqS05sLY61vaghPbEVa8+5v87ZOWfOPZ/zmc/9
/+d/f9c8KkEgU2UY5sCn73/X/3/eONO1aEEq6ucRM0grZys++hNrISfh4p0E
ObEBzhbEmSwoJ54K166hhhmPiU1hGc825av2c2yGkprhCpEFMR+V9Tl8Z2fi
uRAv07Q+KCC2wP6TvtK7EmJLnPVvmdvMEltB2bi0tDKM+HOsrF394pEf8SIo
Plqm3XQktsbCfSebHfjES5G31ihYgyFehj0eu65Ontj/coTf0j1qdYnYBpWb
dPQc9xOvgN2qQJ5OCLEtnlfWDgutiFdidEmnenJfH8d2YI0inxw7QGyP8zMz
xj4sJHbAwBG3cwmNrzl2RI4vY/fdZuJVcLey87yvT7waFaXZI0WVrzheg/NP
zE1dI4idoEiMsnmpTeyMTh0djaorSo4B4ST3W7VxHMsB7TPp3eNzyLugSf3H
1JTWXs67ICV1wH1RHseMK7IOPReNC8i7IspydebjqeTXwlCofry8rYfza3Ft
1Hg2W8wx44b2gye8HsSTd0OHelpKjz15d1gnb2/8Xou8O9qTdgoK/nzJeQ+k
b7yeyZRzLPdAa79KQv4+8p447bTpRmAEeU8kzQw2NHAg7wVFlexe9TTyXrDn
iWNthl5wfh2ElzU9N7dwLF8HzZ6s332qyK9H7hXv6Lrj5NfjgTcTdTmVvDd+
OqTkGcvIe0MrNqfhrg95H5ReqM97YEveBxvUln5pyCfvi8X1U+bv1iHvC+sL
TkKVd92c98OQrM9L0cmx3A+FzkZTFreQ34BfHNSENTfIb4C9IClpSQV5f1RV
5IRmlHAMf/xdWpJZdpR+749C3Q7t4iyO6/xRVKOUBaVSHwD5I5XT1xOpD8DN
fxwdnsZQH4D58w7rnZJQH4DwbzxkqkLqBTj4uqlrbD31Auj/kX/iW1fqBViT
EfOk0JF6AZTxuUEONtQHYjxGORqwiPpAjNU3TG7/jPpAFL8f0+6eQ30gum3u
VoXwqBdieaKJns006oWY8rXA/SsD6oVoOZ9wW0+XeiH83B8t09SiPgixJkUB
wWrUB+HinhH+O4b6IPRklfz2YryL64Mgkd7KtBjlmAnGrMJj7efecYxgTLJM
jU0Y4VgejEtl+g+Th6gPxuPZQubqAPUibDts1uHUT70Iv2ZHKd72US9CAbvE
q/M19SJ8YXjBVZ2YCYHps/gB4SvqQ6CZvO1+s5L6EEi8+Ft2EteFYLA2bdc6
YkaMM4lOZc7EEGOq1tE28UQvRkx1evuRiV4MrYbWuv6JPhTXUvbtiJ9YPxQs
r9FchfYnD0W67+H2ixP7D0VcW83gDvp/TBhiujIUojfUh+FD9egsbzoPeRiO
uUa9DKDzqgtDgbX5xrhB6sMR3aFQy6XzRThy7s0TNgxTH47tTvbP9N5SH45q
bQNI6XkxEshuFvNq31MvgaqtGX82PV+5BEbesVpZY9RL0KowVozRPDARsCvu
ztv6kfoIhCnL2t5MzE8Eltd0uGxRpfmLQPea9Mv9k2j+pFjhVmW2VZ3mTwrd
6ZeSRjSol+KH7KSqZJrXOilsbx/qGdGmnoXVnuEZSToc81lUnlST9tK8g8Vb
2UhzhB7HLAsm37K4SZ/uz0Lbk/fUxpDjUyyUGqXXc41ovU/37xzM6DXm+C8W
Ndv2RjvS+8ZE4s7u7KK9JrR+JJ5H89Nrp9P6kRjzHhL3mNL6kaiw+Hm3Hr2/
8kj0PuxxsZzZ7fwv1Kazpg==
       "]]}, 
     {GrayLevel[0.5], PointSize[0.008333333333333333], AbsoluteThickness[1.6],
       Dashing[{Small, Small}], LineBox[CompressedData["
1:eJw9zQ1UTHkcxvGbqNWstNVqSjGUxaoJlRB6lFRKZqbpbco0024SMt7i5G1v
aTvCZhV5ayIvo7UUoo3drZtUkpdIaVKElLISWc5i7a7jd/eec+//fM5zvv87
IkYji+3HMMwP/70fT/5Zbvzx2+v5Sb2e0TF9GYfMeDOwCitYPMye92eIOiBw
83HhbYaEszeOunrytsTL2+XWWT68hfBru3hE9r9t0fC9Vps3nbcI5kM0CZ1O
vEfCaaZrduWXvB1QHcFlj+9+Tv4KQlHzz0938x6D41LtslA33l9jfUlbQ0JF
D9kR2wbYi5O9eYux3zHj4vBfnpHHQzl4BvqLeE9A7ep2BcP+QZ6IlnElfV1N
T8kuEF9Qtmxx5O2KdYXuN7LWd5PdMEpfMzjrShd5EuK1EYIeK97umJbTEXgv
9gl5MnTxZsXLznWSp8CqLOi3NGPeU1GeMvtZU1QH2QORrmlL3557TJ4GnWKJ
PsqC93SMvnhbI09sJ8/A9dfGprYtj8ieGNWxyFLvyxvYXK98nlvy8JNZYMqh
GKwQk5mZyJ3DFAT89ID2mTDa90BmM5bMeOHJQv+GypNttHsh5ojKYbw7mfHG
ZQ9VX8KW+7R7Y9cYS9Giwnu0z4JDz1EYtbbSPgtvnLcuemFOZnwwz9ztuF7S
QrsPunIvGyZk36V9Nvr9eHqW4lEz7bMh/+BzXOpOZnzxILdUMSBTT7svOgSO
58f2NdHuh6K85GOJCjLrh30b2KJD1Xdo90e95TPHhKlk1h9xiR1uO8800j4H
OvHKMr0zmZ2DBbv3pPU700B7AJxX3DNqnExmA6CI6R8/7NJt2gORbGy4JD+Y
zAZCpjEM8+6sp30uIp0867mNZHYumg3eNb+y5vcgcEUHtOdKbtEeBIXduZi7
CjIzDxF6k7Vg+H0e5EV9FuX5N2mXYEZ6xQQPORkSbI07vDWjH5mVAJ/HJOUU
1X0yJ8F5++oW3zgyI8UZzQVBoh0ZUrTHmSRZnLhBvRTOjMFj/QgyJ0W8Z8Gd
QTnXqZdhWW+BKMWGDBnW7AwpF2ivUS/DQUnN9WR7MieDKNVW/vvJq9QH437N
zUl7PcgIRlnAWZuXV2upD8bNvf2lOjWZC4bZ7K3Fu/66Qr0cbp3xR/J2kiFH
798BjScmklk5glX3YvfX11Avx/j87jzZGjITgliPp4PO25ERgrXPjAOKqy5T
H4LbBkKBywoyF4I6TZmBtYjMhGKscWajrK6a+lDsvRRnfTWFzIbCWt3lutyd
zIViyMuub5x7qqgPwzUvTf4rHRlhSBJuLi1Uk9kwDE/601IyjMyFIcu0vKKy
pZL6cEyXNm4y0JIRjuZbQ469UpLZcHjbtpntGEnmwrFk5QdxTecl6iPw2tyw
b3sBGREwzXtX27SazEbASsce3A0yF4F139nVcAK+V8DK7p2Jf1MF9QqUml7O
HKUjswqsSi3sDUgkcwp4jdZ+ccaHzERi8IKp3kFWfB+Jx7EdNlbdF6mPhM+G
tHTDUjIXiUVBBndMsshMFCS64nSHeDKi0LUDiX7g+yikWiw8vVTI91EonLBs
z/YX5dTPR+sKwaXDtWTMBxrKTI7oyOx8tARpNqSnkLn5eC3+8O3caL5XwiHM
Gl3T+F6J9zeE5aFD+V6JUxf+rt3+lqNeiVbL7FUZzWQmGmMWbnwf+CsZ0agS
Vt2szCGz0bDeo93Wt5Hvo/Fm3bqeOjXfq7DFtqE93IcsUiFp+cjVaWP5+1SY
Eze9UW5KVqkQa1ZXs7GzjO5XIXVvt3hTEfmgChnV/5gVsGROhc1O4x6/DiK3
qWBvNE8ZMozMqDE0fuDi8p5S+r8aVx9WuLhwZKhhO6FReDiTrFJjcU3ZqYEL
yKwaa7SrqqKnlnr+C3K6oBE=
       "]]}, 
     {RGBColor[1, 0, 0], PointSize[0.008333333333333333], AbsoluteThickness[
      1.6], Dashing[{Small, Small}], LineBox[CompressedData["
1:eJw9zQtUjGkcx/FXnQ4iuWVJ2TYJCeXSKtX8uuoius1UM1NNnVySS3ZDVnhj
WXJX2hDdSLvaSpLNTjXCbDdhqFGZIl102UIbKWsvx//d95znvOdzfs/3PF+F
bvFeo8YwzLF/z39/7st4WKK5Rvc177Ne85bnKE/JTDkzCNedvlkEzqMgD03V
9vLkPB4zBMcTxELOk5GgM1vSLOY8FerVA/JUAWc9hBW2nSt15mwAze2Z/Gv/
v2eIfan3Y+1HcTaCW1LyepPrfWRj5C0WdFnYc56DWkxU6Jb2kk0QKj2uvDmP
sylM0zXyEfcHeQF2TWsQTVX1kM1gbDxsnW/M2Rwz9HKjt4d3kxfhaIdv4dUr
XeTFcN05SXPdy07yEoxOvHEvdgbnpZDVNOYlCF+RLVCy2DHgfVIH+Wvw9dJS
yhraycvgvW10VK0BZ0t8VGOqGiLayFbQT7s021PaSl6Ogd2KOUcncrbGO8VQ
3d3NL8k2GAi5G6HzqIVsixPjTkTvt+TMg2BttL961gsywGo0asXokVmg/vsb
0ZWJz2m3g7x1tfrdKWTWDobqGZe2Lmum3R5XUjQnd3s00W6Pwvb0yMObVLQ7
IGDfw7bmxGe0O8A2c/2G2IpG2h3R735IR02DzDpClBI9a9ClgXYnTHkqLviY
UE+7E1y32fGyXz2l3Rl9f0epXXEgs8741jLM4tRlJe0rIH/MnzlpHJldgZMT
nprVx9TR7oKC3mhV/Jta2l3QtL3p6vsIMuOKkeEbRxd3P6HdFd/obTdJjSQz
bjgpzWyXDD2m3Q1ZsxcdKztEZtzBOA2WH5nO7e6oMhWGHsxX0L4SKbbdhns9
yOxK5ApH/eTU84h2Dyiy7/Gyj5NZD5iNnXjzhyXcvgqXLhc75Koe0r4KbW93
+348TGZWo6CoMcrNkttXw32Bln9v3QPaPaG4Nii9AzI8sdzmTqgyt4bue6K3
g2nunUmWeaJALm1WJN+n3gtNB64Pr9Ilwwsb2qIPmCdXU++FcKtaibshWeaF
MbXFqi3ZVdR7o/RsxokoKzK8sbDmral5dSX13qiRG2/aG0KWeaPyYGOf1VAF
9T544Rg+1S6RDB/o+ywcjFxKZn1glHvZ7KqynHofZAUVdj+KITO+2JcUm1Nu
RIYvBCZ7fKMe/E69L349v2PwVgxZ5otFM9Nb9puSGT7Oxz3acbNJTj0fswpL
5/LiySwfvyixXsONLONjW01c/IAamREAG/36hovvUS9A1TlpgsYuMiuAuChz
I2NFlgmgM+Cl3zh0l3o/DJZ1aBwoJsMPngrLRb2xZNYPpccm+Yx0Icv8oCVL
uHFbm+v98bd1wHLt+jvU+yMt7wuflgwy649i07w38yPJMn/EdKYfabMhMwEw
e/xq3F9juT4Au/sXq9aryqgPwG8NtnL9XLIsAFubJ6hP2EdmhOh06jdbJiBD
iCU/Z688PI/rhdCMHp8zNILrhXiW4zBqf/1t6kVoNejhT8snQ4S2HHFXwREy
K0Jla3WEx1qyTITw09NLGuy4Xow5dZO1+TO4XowJWWceFAzLqBejsLAy7209
WSaGNC4+bWQRmQlE2XzN6p4kMgLBZM2NP7+T6wMxvurMSS0R1wfiO6M9p61t
uD4IBvwLZw0NuD4IxpbeyiJ1rg+Cz6cnfh8elFIfBJcuM9eqs2QmGBWMtL8p
jIxgZGRN+tLEnMwGo7x+sCn9Uwn1wdiho/Ej7z6ZkSDS4daHd8lkAwmY52s+
lW4iQwKLN8qXp3hkiQRnWlSmYRPJrARjHJZdWNBe/NmpEiR05lh13iLLJFDb
a+589CT5uQTKc9Nsxq8jMyGQZ+6q22RLNghBZIJoxMUpZITgokV/y9k+Kb0f
ggjFuFphBZkNwfU/g8IaMqS8fwDeprdO
       "]]}}, {{}, 
     {GrayLevel[0], PointSize[0.008333333333333333], AbsoluteThickness[1.6], 
      PointBox[CompressedData["
1:eJxTTMoPSmViYGBQA2IQDQEf7Hc+m7Ur1PSDPVTA4cozjasVMTA+h4PU47/T
38+F8QUcDmZe3XHkMowv4vBbXOfEbd6PUL6EQ9V23q27DGB8GYcXyrVhG5Ng
fAWHC1UX3TqXwPhKDvLv458tPQjjqziYHDl8gusUjK/hsDy8bkndIRhfx6FP
1edS6mIY38BB2FyU28wDxjdyaGJae4LxFsx9Jg6zTj5WycuB8c0cRBOsxJ48
eg/lWzhsEHrZHCAE41s5bN2zOOVE5Dso38bha/Da60fnvIXy7Rz+isjEvr78
Bsp3dPB8G8Xm2fMaynd2yLQ0Z9q75RWU7+rw67iYxLKtL6F8d4eZDqf+rf77
Asr3dDguU+43Ox/G93aYWm/2ZxUHjO/rkDxnYRb3vedQvr/Dnm++S0O2QfkN
AQ5OXZl2D5fD+IEO2SHPft5qgvIPBDkIfGfdtOzyM6j+EIevbw7unZoIMy/I
4ctblWxpIxjfz6GB53ySxF0Y38NBs+GpnuYnmHtcHK6e4athqoH5z9qBOd3/
+sVwWHgZO2QIy0sY3fxgDwAwgbkU
       "]]}, {}, {}, {}, {}, {}}}, {}},
  AspectRatio->NCache[GoldenRatio^(-1), 0.6180339887498948],
  Axes->{True, True},
  AxesLabel->{None, None},
  AxesOrigin->{0, 0},
  DisplayFunction->Identity,
  Frame->{{True, True}, {True, True}},
  FrameLabel->{{
     FormBox["\"\[Chi]\"", TraditionalForm], None}, {
     FormBox["\"f [Hz]\"", TraditionalForm], None}},
  FrameTicks->{{Automatic, Automatic}, {Automatic, Automatic}},
  GridLines->{None, None},
  GridLinesStyle->Directive[
    GrayLevel[0.5, 0.4]],
  Method->{},
  PlotRange->{{0, 140.}, {0, 1.1118266909}},
  PlotRangeClipping->True,
  PlotRangePadding->{{
     Scaled[0.02], 
     Scaled[0.02]}, {
     Scaled[0.02], 
     Scaled[0.05]}},
  Ticks->{Automatic, Automatic}]], "Output",
 CellChangeTimes->{
  3.774192197695751*^9, 3.774192249810337*^9, 3.7741922969043427`*^9, {
   3.7741924191590204`*^9, 3.774192432960303*^9}, {3.774192466517599*^9, 
   3.77419247814493*^9}, 3.7741925823562045`*^9, 3.7741926959163017`*^9, 
   3.7741932672813005`*^9}]
}, Open  ]]
}, Open  ]]
},
WindowSize->{2560, 1358},
WindowMargins->{{-8, Automatic}, {Automatic, -8}},
FrontEndVersion->"10.0 for Microsoft Windows (64-bit) (September 9, 2014)",
StyleDefinitions->"Default.nb"
]
(* End of Notebook Content *)

(* Internal cache information *)
(*CellTagsOutline
CellTagsIndex->{}
*)
(*CellTagsIndex
CellTagsIndex->{}
*)
(*NotebookFileOutline
Notebook[{
Cell[558, 20, 487, 10, 31, "Input"],
Cell[CellGroupData[{
Cell[1070, 34, 112, 1, 34, "Subsubsection"],
Cell[1185, 37, 1915, 49, 198, "Input"]
}, Open  ]],
Cell[CellGroupData[{
Cell[3137, 91, 109, 1, 34, "Subsubsection"],
Cell[3249, 94, 494, 12, 31, "Input"],
Cell[3746, 108, 1125, 22, 72, "Input"],
Cell[4874, 132, 2864, 71, 157, "Input"],
Cell[7741, 205, 2577, 67, 157, "Input"],
Cell[CellGroupData[{
Cell[10343, 276, 1933, 48, 98, "Input"],
Cell[12279, 326, 6590, 114, 252, "Output"]
}, Open  ]]
}, Open  ]],
Cell[CellGroupData[{
Cell[18918, 446, 111, 1, 34, "Subsubsection"],
Cell[19032, 449, 6029, 148, 277, "Input"]
}, Open  ]],
Cell[CellGroupData[{
Cell[25098, 602, 252, 4, 34, "Subsubsection"],
Cell[25353, 608, 802, 21, 48, "DisplayFormulaNumbered"],
Cell[26158, 631, 1140, 28, 49, "DisplayFormulaNumbered"],
Cell[27301, 661, 1240, 32, 49, "DisplayFormulaNumbered"],
Cell[CellGroupData[{
Cell[28566, 697, 3048, 77, 98, "Input"],
Cell[31617, 776, 887, 12, 31, "Output"]
}, Open  ]]
}, Open  ]],
Cell[CellGroupData[{
Cell[32553, 794, 166, 2, 34, "Subsubsection"],
Cell[32722, 798, 2016, 49, 48, "DisplayFormulaNumbered"],
Cell[34741, 849, 1927, 46, 48, "DisplayFormulaNumbered"],
Cell[CellGroupData[{
Cell[36693, 899, 1142, 28, 92, "Input"],
Cell[37838, 929, 506, 7, 31, "Output"]
}, Open  ]],
Cell[38359, 939, 2574, 56, 117, "Input"],
Cell[40936, 997, 1745, 43, 49, "DisplayFormulaNumbered"],
Cell[42684, 1042, 7216, 173, 292, "Input"],
Cell[49903, 1217, 7076, 171, 292, "Input"]
}, Open  ]],
Cell[CellGroupData[{
Cell[57016, 1393, 224, 3, 34, "Subsubsection"],
Cell[57243, 1398, 1371, 35, 112, "Input"],
Cell[58617, 1435, 946, 25, 31, "Input"],
Cell[59566, 1462, 1034, 30, 31, "Input"]
}, Open  ]],
Cell[CellGroupData[{
Cell[60637, 1497, 256, 3, 34, "Subsubsection"],
Cell[60896, 1502, 2501, 59, 182, "Input"],
Cell[63400, 1563, 2483, 57, 172, "Input"],
Cell[CellGroupData[{
Cell[65908, 1624, 900, 19, 52, "Input"],
Cell[66811, 1645, 5809, 106, 249, "Output"]
}, Open  ]]
}, Open  ]],
Cell[CellGroupData[{
Cell[72669, 1757, 422, 7, 34, "Subsubsection"],
Cell[73094, 1766, 9251, 195, 454, "Input"],
Cell[CellGroupData[{
Cell[82370, 1965, 1096, 25, 52, "Input"],
Cell[83469, 1992, 9350, 167, 234, "Output"]
}, Open  ]],
Cell[CellGroupData[{
Cell[92856, 2164, 1701, 36, 92, "Input"],
Cell[94560, 2202, 392, 8, 31, "Output"],
Cell[94955, 2212, 431, 8, 33, "Output"]
}, Open  ]],
Cell[95401, 2223, 2621, 71, 92, "Input"],
Cell[98025, 2296, 411, 8, 31, "Input"],
Cell[98439, 2306, 3299, 86, 92, "Input"],
Cell[101741, 2394, 3889, 102, 112, "Input"],
Cell[CellGroupData[{
Cell[105655, 2500, 4287, 89, 54, "Input"],
Cell[109945, 2591, 491, 10, 33, "Output"]
}, Open  ]],
Cell[CellGroupData[{
Cell[110473, 2606, 404, 9, 52, "Input"],
Cell[110880, 2617, 165, 2, 31, "Output"]
}, Open  ]],
Cell[111060, 2622, 2417, 55, 192, "Input"],
Cell[113480, 2679, 2559, 58, 202, "Input"],
Cell[CellGroupData[{
Cell[116064, 2741, 1902, 41, 52, "Input"],
Cell[117969, 2784, 9859, 179, 249, "Output"]
}, Open  ]]
}, Open  ]]
}
]
*)

(* End of internal cache information *)
